# Supplementary material for: Selenium-dependent metabolic reprogramming during inflammation and resolution
Source: J Biol Chem. 2021 Feb 11;296:100410. doi: 10.1016/j.jbc.2021.100410 (PMC7966868; doi:10.1016/j.jbc.2021.100410)
Supplement: Supplementary File 1 — Database search and protein identification. Database search results of protein identification with the UniProt accession numbers, protein description, sum pep score (obtained from Proteome Discoverer, version 2.2), sequence coverage, number of peptides, PSMs, unique peptides, amino acids, molecular weight, calculated pI, gene symbol, and quantification measurements of each proteins are provided. [file mmc2.xlsx]

## Sheet: Supplementary File 1
Accession	Description	Sum PEP Score	Coverage [%]	# Peptides	# PSMs	# Protein Unique Peptides	# Unique Peptides	# AAs	MW [kDa]	calc. pI	Gene Symbol	Normalized Abundance 0Se0Hr	Normalized Abundance 0Se4Hr ost LPS	Normalized Abundance 0Se8Hr post LPS	Normalized Abundance 0Se20Hr Post LPS	Normalized Abundance 250Se0Hr	Normalized Abundance 250Se4Hr Post LPS	Normalized Abundance 250Se8Hr Post LPS	Normalized Abundance 250Se20Hr Post LPS
A1L314	Macrophage-expressed gene 1 protein OS=Mus musculus OX=10090 GN=Mpeg1 PE=1 SV=1	184.204	42	22	157	22	22	713	78.3	5.92	Mpeg1	1	1.11014	1.08626	1.42577	1.18696	1.13682	1.28065	1.48935
A2A432	Cullin-4B OS=Mus musculus OX=10090 GN=Cul4b PE=1 SV=1	82.445	20	19	55	11	11	970	110.6	8.37	Cul4b	1	0.917869	0.831272	0.832727	1.04197	0.952994	0.868965	0.843302
A2A4P0	ATP-dependent RNA helicase DHX8 OS=Mus musculus OX=10090 GN=Dhx8 PE=2 SV=1	7.107	2	3	8	2	2	1244	142.5	8.12	Dhx8	1	0.887147	0.933532	0.995801	1.03856	0.840014	0.895096	0.886455
A2A5R2	Brefeldin A-inhibited guanine nucleotide-exchange protein 2 OS=Mus musculus OX=10090 GN=Arfgef2 PE=1 SV=1	149.09	24	39	97	31	31	1792	202.1	6.55	Arfgef2	1	0.943624	0.894814	0.987303	1.08552	1.06095	1.02233	1.07185
A2A6A1	G patch domain-containing protein 8 OS=Mus musculus OX=10090 GN=Gpatch8 PE=1 SV=1	29.334	7	8	13	8	8	1505	164.9	7.64	Gpatch8	1	1.08349	1.09411	1.00769	1.14806	1.05243	1.12564	1.07456
A2A6Q5	Cell division cycle protein 27 homolog OS=Mus musculus OX=10090 GN=Cdc27 PE=1 SV=1	28.365	12	9	20	9	9	825	91.8	7.02	Cdc27	1	1.01663	1.16138	0.865575	0.992845	1.07689	1.08657	0.772959
A2A8Z1	Oxysterol-binding protein-related protein 9 OS=Mus musculus OX=10090 GN=Osbpl9 PE=1 SV=1	33.261	12	8	33	8	8	736	83.1	6.07	Osbpl9	1	0.959966	0.857374	0.88269	1.08771	1.06396	0.91926	0.950538
A2AAY5	SH3 and PX domain-containing protein 2B OS=Mus musculus OX=10090 GN=Sh3pxd2b PE=1 SV=1	123.129	36	28	103	26	26	908	101.5	8.66	Sh3pxd2b	1	0.999961	1.02112	1.23892	1.0587	1.04543	1.00942	1.2411
A2AB59	Rho GTPase-activating protein 27 OS=Mus musculus OX=10090 GN=Arhgap27 PE=1 SV=1	16.49	6	5	10	5	5	869	97	5.94	Arhgap27	1	0.96008	0.831431	0.968842	0.973953	0.861737	0.751216	0.934135
A2ADA5	tRNA pseudouridine synthase-like 1 OS=Mus musculus OX=10090 GN=Pusl1 PE=1 SV=1	10.379	9	2	5	2	2	291	32	10.04	Pusl1	1	0.863256	0.820228	0.802329	0.941526	0.957768	0.875823	0.737666
A2ADY9	Protein DDI1 homolog 2 OS=Mus musculus OX=10090 GN=Ddi2 PE=1 SV=1	67.698	43	12	45	12	12	399	44.6	5.05	Ddi2	1	0.942668	0.852647	0.868848	1.03666	0.947562	0.804413	0.826261
A2AF47	Dedicator of cytokinesis protein 11 OS=Mus musculus OX=10090 GN=Dock11 PE=1 SV=1	191.842	25	49	134	47	47	2073	237.6	7.78	Dock11	1	0.910124	0.795544	0.765782	0.990074	0.936269	0.824329	0.749193
A2AGH6	Mediator of RNA polymerase II transcription subunit 12 OS=Mus musculus OX=10090 GN=Med12 PE=1 SV=1	19.015	4	6	12	6	6	2190	244.4	7.17	Med12	1	0.847127	0.951303	0.885058	0.810837	0.793016	0.836168	0.819852
A2AGT5	Cytoskeleton-associated protein 5 OS=Mus musculus OX=10090 GN=Ckap5 PE=1 SV=1	301.006	37	65	252	65	65	2032	225.5	7.96	Ckap5	1	0.985754	0.903783	0.797377	1.02949	1.00185	0.905008	0.766887
A2AIV2	Protein virilizer homolog OS=Mus musculus OX=10090 GN=Virma PE=1 SV=1	43.587	9	14	26	14	14	1811	201.3	4.96	1110037F02Rik; Virma	1	0.932415	0.974307	0.846476	1.02166	1.01111	1.1182	0.870766
A2AIV8	Caspase recruitment domain-containing protein 9 OS=Mus musculus OX=10090 GN=Card9 PE=1 SV=1	54.173	27	13	35	13	13	536	62.4	5.73	Card9	1	0.951025	0.778726	0.861293	1.10912	0.991524	0.865941	0.895051
A2AJ15	Endoplasmic reticulum mannosyl-oligosaccharide 1,2-alpha-mannosidase OS=Mus musculus OX=10090 GN=Man1b1 PE=1 SV=1	45.548	21	11	29	11	11	658	75.1	8.48	Man1b1	1	0.944732	0.993908	0.840173	1.04379	1.02753	1.098	0.909844
A2AJ88	Patatin-like phospholipase domain-containing protein 7 OS=Mus musculus OX=10090 GN=Pnpla7 PE=1 SV=1	31.904	9	9	14	9	9	1352	150.4	6.92	Pnpla7	1	0.894076	0.955714	0.939907	0.878649	0.940169	1.04754	0.89894
A2AJI0	MAP7 domain-containing protein 1 OS=Mus musculus OX=10090 GN=Map7d1 PE=1 SV=1	107.643	37	22	74	22	22	846	93.2	10.15	Map7d1; Mtap7d1	1	0.923272	0.819739	1.04517	1.00073	0.915803	0.84016	1.02747
A2AJQ3	Probable C-mannosyltransferase DPY19L4 OS=Mus musculus OX=10090 GN=Dpy19l4 PE=2 SV=1	2.491	1	1	3	1	1	722	83.5	8.59	Dpy19l4	1	0.817825	0.847778	0.855661	0.864264	0.797558	0.778271	0.826105
A2AKQ0	UDP-glucuronic acid/UDP-N-acetylgalactosamine transporter OS=Mus musculus OX=10090 GN=Slc35d1 PE=2 SV=2	1.571	2	1	4	1	1	355	39.2	8.84	Slc35d1	1	0.842193	1.00727	0.761537	0.83668	0.833726	0.848337	0.65258
A2AN08	E3 ubiquitin-protein ligase UBR4 OS=Mus musculus OX=10090 GN=Ubr4 PE=1 SV=1	505.99	27	105	312	105	105	5180	571.9	6.06	Ubr4	1	1.02737	0.986315	1.10908	1.02408	1.07865	1.04569	1.10724
A2APB8	Targeting protein for Xklp2 OS=Mus musculus OX=10090 GN=Tpx2 PE=1 SV=1	65.488	26	21	33	20	20	745	85.8	9.38	Tpx2	1	1.13669	1.08139	0.206342	0.962364	1.06969	0.91054	0.206876
A2APV2	Formin-like protein 2 OS=Mus musculus OX=10090 GN=Fmnl2 PE=1 SV=2	32.001	10	11	33	3	3	1086	123	7.53	Fmnl2	1	0.914823	1.3051	1.19477	0.878119	0.990732	1.17767	1.0379
A2AQ19	RNA polymerase-associated protein RTF1 homolog OS=Mus musculus OX=10090 GN=Rtf1 PE=1 SV=1	55.782	20	14	41	14	14	715	80.7	8.16	Rtf1	1	1.02576	0.930644	0.935691	1.13152	1.09245	0.984538	0.894085
A2AR02	Peptidyl-prolyl cis-trans isomerase G OS=Mus musculus OX=10090 GN=Ppig PE=1 SV=1	36.03	12	9	37	9	9	752	88.3	10.27	Ppig	1	0.993085	0.785486	0.707373	1.0271	0.958579	0.85776	0.700056
A2AWA9	Rab GTPase-activating protein 1 OS=Mus musculus OX=10090 GN=Rabgap1 PE=1 SV=1	80.442	26	23	54	23	23	1064	120.7	5.25	Rabgap1	1	0.933574	0.830479	0.91006	1.05699	0.994474	0.850417	0.896495
A2AWP8	Rho guanine nucleotide exchange factor 10-like protein OS=Mus musculus OX=10090 GN=Arhgef10l PE=1 SV=1	54.932	13	12	34	12	12	1280	139.9	5.82	Arhgef10l	1	0.924291	0.858749	0.790787	1.00876	0.906845	0.830879	0.735976
A2BDX3	Adenylyltransferase and sulfurtransferase MOCS3 OS=Mus musculus OX=10090 GN=Mocs3 PE=1 SV=1	12.618	10	3	5	3	3	460	49.3	7.49	Mocs3	1	0.875023	0.974199	0.818704	1.03547	1.05023	0.917998	0.960413
A2BE28	Ribosomal biogenesis protein LAS1L OS=Mus musculus OX=10090 GN=Las1l PE=1 SV=1	48.261	18	12	33	12	12	776	89.4	4.44	Las1l	1	0.909129	0.895739	0.697662	0.966888	0.879009	0.926681	0.71999
A2BH40	AT-rich interactive domain-containing protein 1A OS=Mus musculus OX=10090 GN=Arid1a PE=1 SV=1	124.17	18	29	73	28	28	2283	241.9	6.68	Arid1a	1	1.01303	1.11857	0.981196	0.955426	0.949235	1.06597	0.958641
A2RSJ4	UHRF1-binding protein 1-like OS=Mus musculus OX=10090 GN=Uhrf1bp1l PE=1 SV=2	29.503	7	9	13	9	9	1457	161.8	6.61	Uhrf1bp1l	1	0.966922	0.881797	0.991302	1.14782	1.06573	0.983614	1.16952
A2RSY6	TRMT1-like protein OS=Mus musculus OX=10090 GN=Trmt1l PE=1 SV=1	52.613	18	12	31	12	12	728	80.8	7.5	1190005F20Rik; Trmt1l	1	0.953678	0.916373	0.816859	1.02705	1.0091	0.915229	0.808664
A3KGS3	Ral GTPase-activating protein subunit alpha-2 OS=Mus musculus OX=10090 GN=Ralgapa2 PE=1 SV=2	15.745	3	5	6	5	5	1872	210.2	6.21	Ralgapa2	1	0.954143	0.958687	0.826111	1.10531	1.02246	1.01539	0.703572
A3KMP2	Tetratricopeptide repeat protein 38 OS=Mus musculus OX=10090 GN=Ttc38 PE=1 SV=2	13.253	9	4	12	4	4	465	52.2	6.3	Ttc38	1	0.892913	0.74007	0.821229	1.09223	0.886717	0.790331	0.843804
A6H5X4	PHD finger protein 11 OS=Mus musculus OX=10090 GN=Phf11 PE=2 SV=1	33.537	31	8	31	7	7	337	37.7	6.07	D14Ertd668e; Phf11d	1	1.51326	2.33085	4.68197	1.05814	1.47808	2.36062	4.54258
A6H5Y3	Methionine synthase OS=Mus musculus OX=10090 GN=Mtr PE=1 SV=1	13.315	3	4	10	4	4	1253	139	5.57	Mtr	1	0.8337	0.675405	0.569817	1.07864	0.920075	0.726717	0.658758
A6H5Z3	Exocyst complex component 6B OS=Mus musculus OX=10090 GN=Exoc6b PE=1 SV=1	34.12	15	10	18	10	10	810	94.1	6.39	Exoc6b	1	0.961215	1.00393	1.11162	1.00719	1.02375	0.976753	1.14158
A6H611	Mitochondrial intermediate peptidase OS=Mus musculus OX=10090 GN=Mipep PE=1 SV=1	8.97	5	4	9	4	4	711	80.8	7.15	Mipep	1	0.849603	0.833902	0.728992	1.00338	0.882809	0.835212	0.793448
A6H630	Protein-glutamate O-methyltransferase OS=Mus musculus OX=10090 GN=Armt1 PE=1 SV=1	19.95	16	6	11	6	6	439	50.5	5.92	1700052N19Rik; Armt1	1	0.873938	0.764048	0.899187	1.07801	0.952333	0.828512	0.939898
A6H8H2	DENN domain-containing protein 4C OS=Mus musculus OX=10090 GN=Dennd4c PE=1 SV=1	237.86	28	43	164	43	43	1906	211.3	6.4	Dennd4c	1	0.962215	0.808134	0.821669	1.06945	0.997293	0.843501	0.829633
A6X8Z5	Rho GTPase-activating protein 31 OS=Mus musculus OX=10090 GN=Arhgap31 PE=1 SV=1	32.979	7	8	14	8	8	1425	155.2	5.77	Arhgap31	1	1.11968	1.24718	1.14812	0.908171	1.16884	1.29843	1.21851
A6X919	Probable C-mannosyltransferase DPY19L1 OS=Mus musculus OX=10090 GN=Dpy19l1 PE=1 SV=1	16.135	6	3	7	3	3	746	84.1	9.16	Dpy19l1	1	0.893811	0.970606	0.823065	1.0138	0.989069	1.02217	0.892105
B1AR13	CDGSH iron-sulfur domain-containing protein 3, mitochondrial OS=Mus musculus OX=10090 GN=Cisd3 PE=1 SV=1	11.74	28	4	9	4	4	137	15.7	9.79	Cisd3	1	0.931769	0.846491	0.421258	1.00496	0.971134	0.981002	0.428997
B1ARD6	Schlafen family member 9 OS=Mus musculus OX=10090 GN=Slfn9 PE=2 SV=1	121.426	34	26	93	22	22	910	103.9	7.3	Slfn9	1	1.28673	1.14698	0.900957	1.06913	1.34232	1.13943	0.812155
B1AVH7	TBC1 domain family member 2A OS=Mus musculus OX=10090 GN=Tbc1d2 PE=2 SV=1	15.926	5	4	9	4	4	922	104.2	6.43	Tbc1d2	1	0.941151	0.811181	0.871707	1.09152	0.995353	0.871856	0.878414
B1AVY7	Kinesin-like protein KIF16B OS=Mus musculus OX=10090 GN=Kif16b PE=1 SV=1	37.369	8	11	25	9	9	1312	150	6.44	Kif16b	1	0.954731	0.767876	0.774117	1.14286	1.0613	0.922348	0.834149
B1AVZ0	Uracil phosphoribosyltransferase homolog OS=Mus musculus OX=10090 GN=Uprt PE=1 SV=1	17.801	17	3	9	3	3	310	34.3	6.23	Uprt	1	1.00963	0.930228	0.812764	1.19645	0.994445	0.985419	0.855217
B1AY13	Ubiquitin carboxyl-terminal hydrolase 24 OS=Mus musculus OX=10090 GN=Usp24 PE=1 SV=1	112.651	16	32	62	32	32	2617	293.8	6.19	Usp24	1	0.872999	0.769084	0.787959	0.996532	0.926936	0.83011	0.774219
B1AZA5	Transmembrane protein 245 OS=Mus musculus OX=10090 GN=Tmem245 PE=1 SV=1	7.304	5	3	5	3	3	876	97.3	8.75	Tmem245	1	0.643941	0.883465	0.835048	0.901401	0.878149	0.952799	0.556329
B1AZI6	THO complex subunit 2 OS=Mus musculus OX=10090 GN=Thoc2 PE=1 SV=1	51.71	11	19	41	19	19	1594	182.7	8.44	Thoc2	1	0.935408	0.99075	0.774106	0.956161	0.971616	0.992692	0.802056
B1AZP2	Disks large-associated protein 4 OS=Mus musculus OX=10090 GN=Dlgap4 PE=1 SV=1	38.846	9	8	28	8	8	992	108	7.08	Dlgap4	1	0.945023	0.819203	0.879827	0.972805	0.954682	0.901942	0.894762
B2RQC6	CAD protein OS=Mus musculus OX=10090 GN=Cad PE=1 SV=1	239.758	30	52	154	52	52	2225	243.1	6.43	Cad	1	0.936306	0.77459	0.706124	1.09182	1.00052	0.811849	0.729044
B2RR83	3'-5' RNA helicase YTHDC2 OS=Mus musculus OX=10090 GN=Ythdc2 PE=1 SV=1	15.941	6	7	13	7	7	1445	161	8.51	Ythdc2	1	0.851833	0.803488	0.739383	1.01189	0.915596	0.863723	0.769848
B2RRE7	OTU domain-containing protein 4 OS=Mus musculus OX=10090 GN=Otud4 PE=1 SV=1	35.973	11	9	15	9	9	1107	123	6.76	Otud4	1	1.00954	1.15831	1.39425	1.07149	0.954416	1.02319	1.32073
B2RS91	RNA polymerase I-specific transcription initiation factor RRN3 OS=Mus musculus OX=10090 GN=Rrn3 PE=1 SV=1	1.983	1	1	6	1	1	656	74.5	5.5	Rrn3	1	0.952898	0.970717	0.904842	1.02843	0.946811	1.09365	0.964486
B2RX12	Canalicular multispecific organic anion transporter 2 OS=Mus musculus OX=10090 GN=Abcc3 PE=1 SV=1	32.029	10	12	23	11	11	1523	169	7.06	Abcc3	1	0.898368	0.948877	0.721029	0.91765	0.870252	0.824778	0.668053
B2RX14	Terminal uridylyltransferase 4 OS=Mus musculus OX=10090 GN=Zcchc11 PE=1 SV=2	19.598	5	6	12	5	5	1644	184.5	8.19	Zcchc11	1	0.986286	0.950156	0.925583	0.943069	0.955742	0.894474	0.921763
B2RXC1	Trafficking protein particle complex subunit 11 OS=Mus musculus OX=10090 GN=Trappc11 PE=1 SV=1	70.071	17	17	46	17	17	1133	128.3	7.58	Trappc11	1	0.977753	0.85615	0.937871	1.07391	1.02781	0.919363	0.929289
B2RXR6	Serine/threonine-protein phosphatase 6 regulatory ankyrin repeat subunit B OS=Mus musculus OX=10090 GN=Ankrd44 PE=1 SV=1	83.735	27	20	40	18	18	993	107.3	6.42	Ankrd44	1	0.978004	0.873448	0.848767	1.03068	1.03182	0.862725	0.78571
B2RXS4	Plexin-B2 OS=Mus musculus OX=10090 GN=Plxnb2 PE=1 SV=1	336.714	37	52	265	51	51	1842	206.1	5.87	Plxnb2	1	0.878912	0.909954	0.857993	0.970829	0.907529	0.926461	0.831893
B2RXV4	Feline leukemia virus subgroup C receptor-related protein 1 OS=Mus musculus OX=10090 GN=Flvcr1 PE=2 SV=1	17.9	7	3	8	3	3	560	60.4	5.68	Flvcr1; Mfsd7b	1	0.85428	0.794018	0.797173	0.993382	0.853765	0.819983	0.81041
B2RY04	Dedicator of cytokinesis protein 5 OS=Mus musculus OX=10090 GN=Dock5 PE=1 SV=2	34.54	6	11	26	8	8	1868	214.3	7.55	Dock5	1	0.935961	0.885013	0.860489	0.99663	0.861224	0.77285	0.786723
B2RY56	RNA-binding protein 25 OS=Mus musculus OX=10090 GN=Rbm25 PE=1 SV=2	94.597	26	21	70	20	20	838	99.5	6.32	Rbm25	1	0.978341	0.984367	0.748268	0.966103	0.945683	1.01934	0.749231
B7ZMP1	Xaa-Pro aminopeptidase 3 OS=Mus musculus OX=10090 GN=Xpnpep3 PE=1 SV=1	6.432	7	3	6	3	3	506	56.6	7.68	Xpnpep3	1	0.933177	0.900552	1.03045	1.02598	0.913258	0.985388	1.0082
B9EJ86	Oxysterol-binding protein-related protein 8 OS=Mus musculus OX=10090 GN=Osbpl8 PE=1 SV=1	307.854	57	42	289	42	42	889	101.2	6.96	Osbpl8	1	0.984598	0.991627	0.859068	0.993948	1.00303	1.04908	0.881003
B9EKI3	TATA element modulatory factor OS=Mus musculus OX=10090 GN=Tmf1 PE=1 SV=2	94.83	29	30	55	30	30	1091	121.7	4.87	Tmf1	1	0.969694	0.987627	0.887126	1.08915	1.02993	1.05969	0.904827
C0HKE4	Histone H2A type 1-E OS=Mus musculus OX=10090 GN=Hist1h2ae PE=1 SV=1	47.259	60	6	53	0	1	130	14.1	11.05	Hist1h2ae; Hist1h2ao; Hist1h2ab; Hist1h2ai; Hist1h2ac; Hist1h2ad; Hist1h2an; Hist1h2aa; Hist1h2ag; Hist1h2ap	1	1.64121	2.12944	1.48252	1.1032	0.947309	0.454284	0.740623
C0HKG5	Ribonuclease T2-A OS=Mus musculus OX=10090 GN=Rnaset2a PE=1 SV=1	19.757	22	5	15	5	5	259	29.6	6.37	Rnaset2a; Rnaset2b	1	1.17011	1.23778	1.23292	1.18932	1.35734	1.52849	1.26566
D0QMC3	Myeloid cell nuclear differentiation antigen-like protein OS=Mus musculus OX=10090 GN=Mndal PE=1 SV=1	193.867	53	27	176	12	12	538	60.5	9.28	Mndal	1	1.75561	2.12586	1.94047	0.970732	1.71264	2.24185	1.83118
D3YXK2	Scaffold attachment factor B1 OS=Mus musculus OX=10090 GN=Safb PE=1 SV=2	188.592	28	27	132	19	19	937	105	5.35	Safb	1	0.943037	1.03838	0.905931	0.943887	0.885665	1.00728	0.885235
D3YZG8	Probable bifunctional methylenetetrahydrofolate dehydrogenase/cyclohydrolase 2 OS=Mus musculus OX=10090 GN=Mthfd2l PE=3 SV=1	3.175	4	2	6	0	2	338	36.4	9.39	Mthfd2l	1	0.852168	0.941539	0.815265	0.799079	0.789485	0.920217	0.800914
D3YZP9	Coiled-coil domain-containing protein 6 OS=Mus musculus OX=10090 GN=Ccdc6 PE=1 SV=1	54.158	28	13	32	13	13	469	52.9	7.34	Ccdc6	1	0.915112	0.81394	0.820366	1.03264	0.994839	0.836747	0.847451
D3Z4S3	Putative peptidyl-tRNA hydrolase PTRHD1 OS=Mus musculus OX=10090 GN=Ptrhd1 PE=1 SV=1	8.875	12	2	12	2	2	140	16	9.32	Ptrhd1	1	0.845463	0.836508	0.756923	1.02908	0.889317	0.729434	0.713371
D3Z6Q9	Bridging integrator 2 OS=Mus musculus OX=10090 GN=Bin2 PE=1 SV=1	139.484	46	20	105	18	18	489	52.5	5.34	Bin2	1	0.924064	0.816482	0.852959	1.05448	0.941896	0.827012	0.838789
D3Z7P3	Glutaminase kidney isoform, mitochondrial OS=Mus musculus OX=10090 GN=Gls PE=1 SV=1	159.792	38	20	112	19	20	674	73.9	7.99	Gls	1	0.933476	1.01291	0.837019	0.986593	0.981794	1.09435	0.848421
E2JF22	Piezo-type mechanosensitive ion channel component 1 OS=Mus musculus OX=10090 GN=Piezo1 PE=1 SV=1	74.216	8	14	33	14	14	2547	291.8	7.5	Fam38a; Piezo1	1	0.893905	0.954345	0.798239	0.907824	0.882639	0.94917	0.821286
E9PVA8	eIF-2-alpha kinase activator GCN1 OS=Mus musculus OX=10090 GN=Gcn1 PE=1 SV=1	352.023	35	83	260	82	83	2671	292.8	7.36	Gcn1l1	1	0.950341	0.816636	0.817378	1.01576	0.956414	0.833651	0.832349
E9PVX6	Proliferation marker protein Ki-67 OS=Mus musculus OX=10090 GN=Mki67 PE=1 SV=1	453.28	41	92	272	92	92	3177	350.7	9.72	Mki67	1	1.1261	1.13682	0.261308	1.01958	1.04375	1.05253	0.240347
E9PZJ8	Activating signal cointegrator 1 complex subunit 3 OS=Mus musculus OX=10090 GN=Ascc3 PE=1 SV=1	138.522	20	38	85	38	38	2198	250.4	7.02	Ascc3	1	0.967444	0.90443	0.976538	1.01845	0.989562	0.930271	1.01156
E9Q1P8	Interferon regulatory factor 2-binding protein 2 OS=Mus musculus OX=10090 GN=Irf2bp2 PE=1 SV=1	81.917	36	14	42	13	13	570	59.3	8.69	Irf2bp2	1	1.10156	1.17482	1.55069	1.40728	1.18723	1.31627	1.58017
E9Q394	A-kinase anchor protein 13 OS=Mus musculus OX=10090 GN=Akap13 PE=1 SV=1	20.638	3	8	15	8	8	2776	303.8	5.38	Akap13	1	0.992538	0.979346	1.00551	0.958501	1.01635	0.919149	0.974462
E9Q3L2	Phosphatidylinositol 4-kinase alpha OS=Mus musculus OX=10090 GN=Pi4ka PE=1 SV=2	187.481	22	36	103	36	36	2105	236.9	7.06	Pi4ka	1	0.930488	0.914106	0.803662	1.01465	1.02783	1.00169	0.814
E9Q4N7	AT-rich interactive domain-containing protein 1B OS=Mus musculus OX=10090 GN=Arid1b PE=1 SV=1	36.381	5	9	25	9	9	2244	237.6	6.73	Arid1b	1	0.876268	0.980749	0.850938	1.02122	0.92254	0.97848	0.828843
E9Q4P1	WD repeat and FYVE domain-containing protein 1 OS=Mus musculus OX=10090 GN=Wdfy1 PE=1 SV=1	31.015	24	10	24	10	10	410	46.2	7.34	Wdfy1	1	0.995286	0.976735	1.05898	1.10344	1.01157	1.05063	1.12748
E9Q555	E3 ubiquitin-protein ligase RNF213 OS=Mus musculus OX=10090 GN=Rnf213 PE=1 SV=2	1247.79	46	203	1065	203	203	5152	584.4	6.8	Rnf213	1	1.259	1.37921	1.43247	0.990978	1.28174	1.4511	1.38312
E9Q5C9	Nucleolar and coiled-body phosphoprotein 1 OS=Mus musculus OX=10090 GN=Nolc1 PE=1 SV=1	96.731	26	24	111	24	24	702	73.7	9.36	Nolc1	1	1.02631	1.04634	0.740632	1.09203	1.00026	1.09314	0.731128
E9Q5G3	Kinesin-like protein KIF23 OS=Mus musculus OX=10090 GN=Kif23 PE=1 SV=1	57.27	18	15	27	15	15	953	108.7	8.66	Kif23	1	0.879133	0.725517	0.274646	0.941391	0.813619	0.665331	0.292455
E9Q5K9	YTH domain-containing protein 1 OS=Mus musculus OX=10090 GN=Ythdc1 PE=1 SV=2	26.963	8	5	15	5	5	736	85.6	6.16	Ythdc1	1	0.912947	0.978739	0.859625	0.93571	0.926125	0.909784	0.838946
E9Q634	Unconventional myosin-Ie OS=Mus musculus OX=10090 GN=Myo1e PE=1 SV=1	343.307	48	49	270	41	41	1107	126.7	9.07	Myo1e	1	0.954874	0.922655	0.895819	0.89611	0.84406	0.842367	0.81858
E9Q6J5	Biorientation of chromosomes in cell division protein 1-like 1 OS=Mus musculus OX=10090 GN=Bod1l PE=1 SV=1	68.191	8	20	41	20	20	3032	327.3	5.33	Bod1l	1	0.971351	1.00808	0.879125	0.97967	0.919849	1.02341	0.909012
E9Q735	Ubiquitin conjugation factor E4 A OS=Mus musculus OX=10090 GN=Ube4a PE=1 SV=1	30.923	11	10	19	10	10	1028	118.1	5.33	Ube4a	1	0.878144	0.854468	0.91904	1.03498	0.973776	0.965744	1.03873
E9Q7G0	Nuclear mitotic apparatus protein 1 OS=Mus musculus OX=10090 GN=Numa1 PE=1 SV=1	629.984	52	97	524	97	97	2094	235.5	5.87	Numa1	1	0.965615	0.999516	0.760687	0.989136	0.976484	1.04659	0.765827
E9Q8D0	DnaJ homolog subfamily C member 21 OS=Mus musculus OX=10090 GN=Dnajc21 PE=1 SV=1	11.309	7	3	6	3	3	531	61.7	5.9	Dnajc21	1	0.766445	0.727269	0.750465	0.978538	0.817199	0.817011	0.799039
E9Q9A9	2'-5'-oligoadenylate synthase 2 OS=Mus musculus OX=10090 GN=Oas2 PE=1 SV=1	55.289	23	12	30	12	12	742	85	6.79	Oas2	1	0.949982	1.35713	1.68704	0.890155	0.961933	1.26138	1.77685
E9QAM5	Helicase with zinc finger domain 2 OS=Mus musculus OX=10090 GN=Helz2 PE=1 SV=1	139.244	15	39	89	39	39	2947	331.4	8.07	BC006779; Helz2	1	1.81249	1.97924	1.8669	0.911758	1.85807	2.02509	1.78968
F6VAN0	Cyclic AMP-dependent transcription factor ATF-6 alpha OS=Mus musculus OX=10090 GN=Atf6 PE=1 SV=2	3.027	2	1	3	1	1	656	72.6	7.77	Atf6	1	0.833988	1.19345	0.855512	1.35237	0.993631	1.37578	0.885114
F6ZDS4	Nucleoprotein TPR OS=Mus musculus OX=10090 GN=Tpr PE=1 SV=1	463.084	43	93	389	93	93	2431	273.8	5.03	Tpr	1	1.00264	1.02807	0.826022	1.01258	1.03643	1.10132	0.840964
F7BJB9	MORC family CW-type zinc finger protein 3 OS=Mus musculus OX=10090 GN=Morc3 PE=1 SV=1	152.852	32	23	91	23	23	942	106.5	5.68	Morc3	1	0.997614	1.00291	1.04214	1.01791	1.02283	1.06099	1.03925
F8VQB6	Unconventional myosin-X OS=Mus musculus OX=10090 GN=Myo10 PE=1 SV=1	6.883	2	4	16	3	3	2062	237.2	6.25	Myo10	1	1.27617	0.956841	0.984822	1.12667	1.07931	1.25828	1.08924
G3X9K3	Brefeldin A-inhibited guanine nucleotide-exchange protein 1 OS=Mus musculus OX=10090 GN=Arfgef1 PE=1 SV=1	85.793	17	27	60	19	19	1846	208.4	5.86	Arfgef1	1	0.959703	0.923641	0.958417	1.01788	0.985369	0.954395	0.90749
G5E829	Plasma membrane calcium-transporting ATPase 1 OS=Mus musculus OX=10090 GN=Atp2b1 PE=1 SV=1	260.099	37	39	228	26	31	1220	134.7	5.91	Atp2b1	1	0.942051	0.981338	0.88218	0.90471	0.906252	0.971792	0.871619
G5E870	E3 ubiquitin-protein ligase TRIP12 OS=Mus musculus OX=10090 GN=Trip12 PE=1 SV=1	165.697	22	36	126	36	36	2025	224	8.35	Trip12	1	1.19173	1.38439	1.32837	1.0748	1.28391	1.52779	1.34971
O08528	Hexokinase-2 OS=Mus musculus OX=10090 GN=Hk2 PE=1 SV=1	177.443	42	32	135	28	28	917	102.5	6.11	Hk2	1	1.11323	1.21415	1.73406	0.962653	1.10943	1.13356	1.6728
O08529	Calpain-2 catalytic subunit OS=Mus musculus OX=10090 GN=Capn2 PE=1 SV=4	266.105	56	31	255	29	30	700	79.8	4.96	Capn2	1	0.884021	0.728493	0.713313	0.961693	0.839087	0.665727	0.641452
O08539	Myc box-dependent-interacting protein 1 OS=Mus musculus OX=10090 GN=Bin1 PE=1 SV=1	208.005	50	27	177	25	25	588	64.4	5.03	Bin1	1	0.97904	0.82631	0.91347	1.18149	1.08923	0.914483	0.961773
O08547	Vesicle-trafficking protein SEC22b OS=Mus musculus OX=10090 GN=Sec22b PE=1 SV=3	81.857	47	8	108	8	8	215	24.7	8.51	Sec22b	1	0.92526	0.986641	0.990582	0.957794	0.953977	1.04253	1.03504
O08553	Dihydropyrimidinase-related protein 2 OS=Mus musculus OX=10090 GN=Dpysl2 PE=1 SV=2	403.54	70	28	678	28	28	572	62.2	6.38	Dpysl2	1	0.949845	0.829277	0.968518	1.0711	1.02155	0.856832	0.934152
O08573	Galectin-9 OS=Mus musculus OX=10090 GN=Lgals9 PE=1 SV=1	73.757	34	12	68	12	12	353	40	9.31	Lgals9	1	1.19753	1.30851	1.00793	1.0825	1.22135	1.31329	1.03277
O08579	Emerin OS=Mus musculus OX=10090 GN=Emd PE=1 SV=1	57.573	39	9	62	9	9	259	29.4	5.01	Emd	1	1.07266	1.1568	1.04694	0.967638	0.937051	1.11036	1.0204
O08582	GTP-binding protein 1 OS=Mus musculus OX=10090 GN=Gtpbp1 PE=1 SV=2	93.314	36	20	57	20	20	668	72.3	8.29	Gtpbp1	1	0.902831	0.783654	0.774529	1.00538	0.918122	0.82197	0.758097
O08583	THO complex subunit 4 OS=Mus musculus OX=10090 GN=Alyref PE=1 SV=3	57.819	35	6	44	6	6	255	26.9	11.15	Alyref	1	1.03814	1.05611	0.898534	1.07953	1.01993	1.05576	0.878317
O08585	Clathrin light chain A OS=Mus musculus OX=10090 GN=Clta PE=1 SV=2	26.989	23	7	79	6	6	235	25.6	4.58	Clta	1	0.982632	0.864433	0.841155	1.10455	1.07222	0.997485	1.00286
O08599	Syntaxin-binding protein 1 OS=Mus musculus OX=10090 GN=Stxbp1 PE=1 SV=2	88.758	41	20	53	19	19	594	67.5	6.96	Stxbp1	1	0.999272	1.00482	1.09962	0.951874	0.953446	1.03683	1.1167
O08605	MAP kinase-interacting serine/threonine-protein kinase 1 OS=Mus musculus OX=10090 GN=Mknk1 PE=1 SV=2	46.736	27	9	33	9	9	427	47.9	6.96	Mknk1	1	0.886773	0.809595	0.92607	1.08036	0.964311	0.838503	0.891332
O08638	Myosin-11 OS=Mus musculus OX=10090 GN=Myh11 PE=1 SV=1	162	8	18	239	0	18	1972	226.9	5.45	Myh11	1	0.900848	0.771119	0.86914	0.986404	0.919018	0.772248	0.855944
O08663	Methionine aminopeptidase 2 OS=Mus musculus OX=10090 GN=Metap2 PE=1 SV=1	85.691	47	19	69	19	19	478	52.9	5.82	Metap2	1	0.923726	0.82625	0.780121	1.03333	0.955966	0.850567	0.751143
O08688	Calpain-5 OS=Mus musculus OX=10090 GN=Capn5 PE=1 SV=1	30.952	16	8	11	8	8	640	72.9	7.36	Capn5	1	0.866987	1.02353	0.806136	0.817337	0.836994	0.876615	0.724962
O08709	Peroxiredoxin-6 OS=Mus musculus OX=10090 GN=Prdx6 PE=1 SV=3	103.165	55	11	94	11	11	224	24.9	6.01	Prdx6	1	0.920946	0.805425	1.15282	1.06553	0.965397	0.810192	1.40696
O08734	Bcl-2 homologous antagonist/killer OS=Mus musculus OX=10090 GN=Bak1 PE=1 SV=3	32.462	40	6	23	6	6	209	23.3	6.18	Bak1	1	0.750867	0.938014	0.766547	0.717444	0.697899	0.65831	0.615072
O08738	Caspase-6 OS=Mus musculus OX=10090 GN=Casp6 PE=1 SV=1	24.407	20	6	21	5	6	276	31.6	6.89	Casp6	1	0.910257	0.759895	0.815065	0.985793	0.888799	0.710412	0.799532
O08739	AMP deaminase 3 OS=Mus musculus OX=10090 GN=Ampd3 PE=1 SV=2	68.409	23	17	65	17	17	766	88.6	7.33	Ampd3	1	1.13407	0.964979	1.39973	1.19888	1.23128	1.18392	1.66477
O08740	DNA-directed RNA polymerase II subunit RPB11 OS=Mus musculus OX=10090 GN=Polr2j PE=1 SV=1	8.306	24	3	7	3	3	117	13.2	5.86	Polr2j	1	0.93125	0.886874	0.708583	1.09503	1.02615	1.00599	0.726959
O08749	Dihydrolipoyl dehydrogenase, mitochondrial OS=Mus musculus OX=10090 GN=Dld PE=1 SV=2	188.269	56	19	180	19	19	509	54.2	7.9	Dld	1	0.96156	1.01993	0.883121	0.94904	0.933732	1.03603	0.938799
O08756	3-hydroxyacyl-CoA dehydrogenase type-2 OS=Mus musculus OX=10090 GN=Hsd17b10 PE=1 SV=4	92.369	55	10	59	10	10	261	27.4	8.41	Hsd17b10	1	0.920409	0.981864	0.957072	0.958317	0.919065	1.04215	0.981667
O08759	Ubiquitin-protein ligase E3A OS=Mus musculus OX=10090 GN=Ube3a PE=1 SV=2	93.525	24	20	67	20	20	870	99.8	5.08	Ube3a	1	0.976388	0.818777	0.776378	1.13178	1.04581	0.895058	0.775435
O08784	Treacle protein OS=Mus musculus OX=10090 GN=Tcof1 PE=1 SV=1	295.109	46	53	264	53	53	1320	134.9	9.35	Tcof1	1	1.07513	1.30585	1.49019	0.995901	1.04959	1.30571	1.44317
O08788	Dynactin subunit 1 OS=Mus musculus OX=10090 GN=Dctn1 PE=1 SV=3	330.611	54	56	251	56	56	1281	141.6	5.9	Dctn1	1	0.971896	0.88995	0.95775	1.04003	0.997679	0.890312	0.945261
O08795	Glucosidase 2 subunit beta OS=Mus musculus OX=10090 GN=Prkcsh PE=1 SV=1	146.637	42	19	158	19	19	521	58.8	4.46	Prkcsh	1	0.940861	0.992762	0.964291	0.985027	0.937334	1.05189	0.978701
O08807	Peroxiredoxin-4 OS=Mus musculus OX=10090 GN=Prdx4 PE=1 SV=1	101.37	53	11	181	9	9	274	31	7.15	Prdx4	1	1.06361	1.0901	0.899868	1.10355	1.05067	1.12012	0.976252
O08808	Protein diaphanous homolog 1 OS=Mus musculus OX=10090 GN=Diaph1 PE=1 SV=1	249.73	42	48	239	48	48	1255	139.3	5.57	Diap1; Diaph1	1	0.954054	0.860294	0.976697	0.98106	0.901496	0.809363	0.924169
O08810	116 kDa U5 small nuclear ribonucleoprotein component OS=Mus musculus OX=10090 GN=Eftud2 PE=1 SV=1	202.88	48	37	183	36	36	971	109.3	5	Eftud2	1	0.905211	0.911385	0.804809	1.00653	0.931379	0.94037	0.79182
O08848	60 kDa SS-A/Ro ribonucleoprotein OS=Mus musculus OX=10090 GN=Trove2 PE=1 SV=1	9.863	8	4	5	4	4	538	60.1	7.9	Trove2	1	0.882858	1.08586	0.713593	1.22268	1.22146	1.15126	1.06446
O08908	Phosphatidylinositol 3-kinase regulatory subunit beta OS=Mus musculus OX=10090 GN=Pik3r2 PE=1 SV=2	11.198	5	4	12	0	4	722	81.2	6.07	Pik3r2	1	0.990122	0.806789	0.855693	1.05555	1.00546	0.880951	0.877478
O08912	Polypeptide N-acetylgalactosaminyltransferase 1 OS=Mus musculus OX=10090 GN=Galnt1 PE=1 SV=1	45.028	26	12	23	12	12	559	64.2	7.71	Galnt1	1	0.902326	0.929445	0.835408	1.09063	0.984657	1.0658	0.834697
O08915	AH receptor-interacting protein OS=Mus musculus OX=10090 GN=Aip PE=1 SV=1	76.402	41	11	52	11	11	330	37.6	6.4	Aip	1	0.949677	0.826269	0.871372	0.99871	0.943619	0.787142	0.832169
O08917	Flotillin-1 OS=Mus musculus OX=10090 GN=Flot1 PE=1 SV=1	59.815	39	14	41	14	14	428	47.5	7.15	Flot1	1	0.956634	1.1417	0.991922	0.999324	0.991744	1.04893	0.87082
O08919	Numb-like protein OS=Mus musculus OX=10090 GN=Numbl PE=1 SV=3	13.727	3	3	21	0	3	604	64.1	8.82	Numbl	1	0.958636	0.962873	0.94173	0.902389	0.882195	0.918858	0.833317
O08992	Syntenin-1 OS=Mus musculus OX=10090 GN=Sdcbp PE=1 SV=1	52.146	25	4	37	4	4	299	32.4	7.15	Sdcbp	1	0.861223	0.775533	0.721976	1.11873	1.02101	0.915261	0.726185
O08997	Copper transport protein ATOX1 OS=Mus musculus OX=10090 GN=Atox1 PE=1 SV=1	53.998	85	5	56	5	5	68	7.3	6.51	Atox1	1	0.903096	0.727412	0.776657	0.98955	0.790126	0.718215	0.742264
O09000	Nuclear receptor coactivator 3 OS=Mus musculus OX=10090 GN=Ncoa3 PE=1 SV=2	10.252	3	3	6	2	3	1398	151.5	7.77	Ncoa3	1	0.874	0.702017	0.69495	1.07697	0.860515	0.691942	0.676257
O09005	Sphingolipid delta(4)-desaturase DES1 OS=Mus musculus OX=10090 GN=Degs1 PE=1 SV=1	23.315	15	3	20	3	3	323	38.2	7.77	Degs1	1	0.901738	0.91368	0.662973	0.952868	0.905865	0.908899	0.626891
O09012	Peroxisomal targeting signal 1 receptor OS=Mus musculus OX=10090 GN=Pex5 PE=1 SV=2	18.012	9	4	9	4	4	639	70.7	4.55	Pex5	1	1.06691	0.915009	0.873229	1.0393	1.0969	1.01267	0.843333
O09044	Synaptosomal-associated protein 23 OS=Mus musculus OX=10090 GN=Snap23 PE=1 SV=1	145.737	66	11	161	11	11	210	23.2	4.98	Snap23	1	0.99965	1.06587	1.07254	1.02301	1.0264	1.16188	1.13415
O09047	C3a anaphylatoxin chemotactic receptor OS=Mus musculus OX=10090 GN=C3ar1 PE=1 SV=1	11.826	8	4	24	4	4	477	53.5	7.12	C3ar1	1	0.84712	0.811863	0.685044	0.985375	0.959068	0.810259	0.717334
O09061	Proteasome subunit beta type-1 OS=Mus musculus OX=10090 GN=Psmb1 PE=1 SV=1	106.517	70	11	94	11	11	240	26.4	7.81	Psmb1	1	0.947623	0.813099	0.904591	1.02373	0.970991	0.831917	0.893023
O09106	Histone deacetylase 1 OS=Mus musculus OX=10090 GN=Hdac1 PE=1 SV=1	145.798	60	22	127	17	17	482	55	5.48	Hdac1	1	1.00554	1.04987	0.890884	0.98381	1.00189	1.10701	0.854794
O09110	Dual specificity mitogen-activated protein kinase kinase 3 OS=Mus musculus OX=10090 GN=Map2k3 PE=1 SV=2	74.757	49	14	68	11	11	347	39.3	7.43	Map2k3	1	0.885571	0.764536	0.831296	0.950588	0.869985	0.757178	0.788063
O09111	NADH dehydrogenase [ubiquinone] 1 beta subcomplex subunit 11, mitochondrial OS=Mus musculus OX=10090 GN=Ndufb11 PE=1 SV=2	34.004	31	3	25	3	3	151	17.4	5.22	Ndufb11	1	0.869724	0.896938	0.721024	1.00115	0.845405	0.905583	0.640447
O09117	Synaptophysin-like protein 1 OS=Mus musculus OX=10090 GN=Sypl1 PE=1 SV=2	22.838	31	6	21	6	6	261	28.9	8.79	Sypl	1	0.873161	0.843228	0.854788	0.971625	0.882161	0.920021	0.894599
O09126	Semaphorin-4D OS=Mus musculus OX=10090 GN=Sema4d PE=1 SV=2	55.813	21	14	38	14	14	861	95.6	7.81	Sema4d	1	1.07814	1.22497	1.03657	0.93358	1.00178	1.21621	1.06719
O09131	Glutathione S-transferase omega-1 OS=Mus musculus OX=10090 GN=Gsto1 PE=1 SV=2	93.155	59	15	88	15	15	240	27.5	7.36	Gsto1	1	0.915316	0.723261	0.658171	1.02619	0.913337	0.712297	0.679639
O09159	Lysosomal alpha-mannosidase OS=Mus musculus OX=10090 GN=Man2b1 PE=1 SV=4	221.629	31	26	196	26	26	1013	114.6	8.13	Man2b1	1	0.876366	0.862156	0.847125	0.98294	0.943734	0.929207	0.868997
O09167	60S ribosomal protein L21 OS=Mus musculus OX=10090 GN=Rpl21 PE=1 SV=3	87.328	43	10	123	10	10	160	18.6	10.49	Rpl21	1	0.866296	0.80878	0.845401	1.09281	0.969965	0.84028	0.884061
O09172	Glutamate--cysteine ligase regulatory subunit OS=Mus musculus OX=10090 GN=Gclm PE=1 SV=1	80.846	41	11	69	11	11	274	30.5	5.52	Gclm	1	0.887899	0.781413	1.11878	0.906912	0.855869	0.748581	1.12159
O35075	Down syndrome critical region protein 3 homolog OS=Mus musculus OX=10090 GN=Dscr3 PE=1 SV=1	45.79	31	7	27	7	7	297	32.9	7.68	Dscr3	1	0.939634	0.868325	0.93416	1.06874	1.02042	0.924829	1.02466
O35083	1-acyl-sn-glycerol-3-phosphate acyltransferase alpha OS=Mus musculus OX=10090 GN=Agpat1 PE=1 SV=1	27.775	18	4	14	4	4	285	31.7	9.14	Agpat1	1	0.902111	0.988442	0.918044	0.879257	0.935835	0.982941	0.887062
O35114	Lysosome membrane protein 2 OS=Mus musculus OX=10090 GN=Scarb2 PE=1 SV=3	20.337	14	7	24	7	7	478	54	5.1	Scarb2	1	0.897636	0.983324	0.958893	0.893298	0.876573	0.975746	0.904121
O35127	Protein C10 OS=Mus musculus OX=10090 GN=Grcc10 PE=1 SV=1	23.359	33	3	17	3	3	126	13.2	5.14	Grcc10	1	1.00791	0.771385	0.748055	1.19994	0.956199	0.70204	0.705428
O35129	Prohibitin-2 OS=Mus musculus OX=10090 GN=Phb2 PE=1 SV=1	137.612	69	21	186	21	21	299	33.3	9.83	Phb2	1	0.859884	0.902211	0.824262	0.951711	0.885916	0.922562	0.819638
O35130	Ribosomal RNA small subunit methyltransferase NEP1 OS=Mus musculus OX=10090 GN=Emg1 PE=1 SV=1	5.968	10	3	7	3	3	244	27	8.91	Emg1	1	0.903849	0.82769	0.630091	1.0039	0.794349	0.763964	0.626801
O35134	DNA-directed RNA polymerase I subunit RPA1 OS=Mus musculus OX=10090 GN=Polr1a PE=1 SV=2	24.572	4	6	15	6	6	1717	194	6.93	Polr1a	1	0.923319	0.89722	0.575383	1.0291	0.813329	0.839183	0.567334
O35143	ATPase inhibitor, mitochondrial OS=Mus musculus OX=10090 GN=Atpif1 PE=1 SV=2	7.028	16	2	23	2	2	106	12.2	9.64	Atpif1	1	1.03025	0.962071	0.79999	0.936621	0.853665	0.918888	0.891402
O35144	Telomeric repeat-binding factor 2 OS=Mus musculus OX=10090 GN=Terf2 PE=1 SV=3	8.096	5	2	3	2	2	541	60.2	9.5	Terf2	1	0.997237	1.10646	0.980468	0.91743	0.985243	1.01057	0.892861
O35153	BET1-like protein OS=Mus musculus OX=10090 GN=Bet1l PE=3 SV=1	8.91	32	3	6	3	3	111	12.4	8.82	Bet1l	1	0.786237	0.762887	0.554318	0.963364	0.803688	0.815671	0.617186
O35166	Golgi SNAP receptor complex member 2 OS=Mus musculus OX=10090 GN=Gosr2 PE=1 SV=2	20.297	21	4	17	4	4	212	24.7	8.21	Gosr2	1	1.07529	1.04889	1.0534	1.04437	0.971007	1.06414	1.07433
O35207	Cyclin-dependent kinase 2-associated protein 1 OS=Mus musculus OX=10090 GN=Cdk2ap1 PE=1 SV=2	1.957	9	1	4	0	1	114	12.3	9.38	Cdk2ap1; Gm12184	1	0.936191	0.818326	0.83062	1.02665	0.980524	0.887412	0.760783
O35218	Cleavage and polyadenylation specificity factor subunit 2 OS=Mus musculus OX=10090 GN=Cpsf2 PE=1 SV=1	56.025	28	16	36	16	16	782	88.3	5.11	Cpsf2	1	0.983985	0.985321	0.80925	0.969547	1.00493	0.993875	0.808833
O35226	26S proteasome non-ATPase regulatory subunit 4 OS=Mus musculus OX=10090 GN=Psmd4 PE=1 SV=1	92.001	43	12	89	12	12	376	40.7	4.79	Psmd4	1	1.17636	1.10652	1.26747	1.14069	1.15846	1.14265	1.24378
O35239	Tyrosine-protein phosphatase non-receptor type 9 OS=Mus musculus OX=10090 GN=Ptpn9 PE=1 SV=2	4.619	3	2	3	2	2	593	67.9	8.1	Ptpn9	1	1.01931	0.907036	0.838567	1.12626	0.944571	0.954827	0.922858
O35250	Exocyst complex component 7 OS=Mus musculus OX=10090 GN=Exoc7 PE=1 SV=2	92.431	34	23	76	23	23	697	79.9	6.98	Exoc7	1	0.979482	0.902713	0.86996	1.03426	0.990188	0.964962	0.900346
O35286	Pre-mRNA-splicing factor ATP-dependent RNA helicase DHX15 OS=Mus musculus OX=10090 GN=Dhx15 PE=1 SV=2	181.499	45	32	183	31	31	795	90.9	7.46	Dhx15	1	0.921264	0.848366	0.77339	1.01361	0.946519	0.864106	0.737507
O35295	Transcriptional activator protein Pur-beta OS=Mus musculus OX=10090 GN=Purb PE=1 SV=3	74.564	58	10	40	10	10	324	33.9	5.43	Purb	1	0.937138	0.836118	0.892553	0.991577	0.920782	0.835931	0.908439
O35298	Acyloxyacyl hydrolase OS=Mus musculus OX=10090 GN=Aoah PE=1 SV=1	32.225	14	8	20	8	8	574	65.1	6.98	Aoah	1	0.953654	1.03101	1.34166	1.14849	1.17971	1.31178	1.58069
O35309	N-myc-interactor OS=Mus musculus OX=10090 GN=Nmi PE=1 SV=1	62.07	43	13	52	13	13	314	35.2	5.05	Nmi	1	1.17754	1.5085	1.67959	0.932721	1.19022	1.57612	1.5857
O35316	Sodium- and chloride-dependent taurine transporter OS=Mus musculus OX=10090 GN=Slc6a6 PE=1 SV=2	60.928	21	10	84	8	9	621	69.8	7.23	Slc6a6	1	0.906854	0.877574	0.620644	1.0006	0.97843	0.944487	0.613
O35326	Serine/arginine-rich splicing factor 5 OS=Mus musculus OX=10090 GN=Srsf5 PE=1 SV=2	56.98	28	8	53	7	7	269	30.9	11.56	Srsf5	1	1.14843	1.078	0.963643	1.0565	1.16098	1.10423	0.904585
O35343	Importin subunit alpha-3 OS=Mus musculus OX=10090 GN=Kpna4 PE=1 SV=1	54.421	28	9	52	6	6	521	57.9	4.94	Kpna4	1	0.918931	0.890599	1.03931	1.00447	0.971895	0.955386	1.03451
O35344	Importin subunit alpha-4 OS=Mus musculus OX=10090 GN=Kpna3 PE=1 SV=1	81.185	36	11	75	8	8	521	57.7	4.94	Kpna3	1	1.24831	1.31685	1.24495	1.08168	1.34173	1.37196	1.24515
O35345	Importin subunit alpha-7 OS=Mus musculus OX=10090 GN=Kpna6 PE=1 SV=2	102.749	35	18	57	11	11	536	59.9	4.94	Kpna6	1	0.921517	0.833457	0.845702	1.08412	0.997404	0.904066	0.841164
O35350	Calpain-1 catalytic subunit OS=Mus musculus OX=10090 GN=Capn1 PE=1 SV=1	182.864	51	34	151	33	33	713	82.1	5.87	Capn1	1	0.904584	0.794068	0.929703	1.02535	0.961009	0.816594	0.900383
O35368	Interferon-activable protein 203 OS=Mus musculus OX=10090 GN=Ifi203 PE=1 SV=1	56.921	30	11	26	9	9	408	46.3	9.35	LOC100862472; Ifi203; LOC102641031	1	1.758	1.73135	1.27412	0.969298	1.60082	1.69755	1.22607
O35375	Neuropilin-2 OS=Mus musculus OX=10090 GN=Nrp2 PE=1 SV=2	94.89	30	21	71	21	21	931	104.6	5.24	Nrp2	1	1.37473	1.49569	1.098	1.00137	1.48001	1.62113	1.17576
O35379	Multidrug resistance-associated protein 1 OS=Mus musculus OX=10090 GN=Abcc1 PE=1 SV=1	150.844	25	32	105	32	32	1528	171.1	7.36	Abcc1	1	0.925476	0.976918	1.00479	0.943919	0.919162	0.991743	0.966416
O35381	Acidic leucine-rich nuclear phosphoprotein 32 family member A OS=Mus musculus OX=10090 GN=Anp32a PE=1 SV=1	76.089	37	13	122	9	9	247	28.5	4.07	Anp32a	1	1.04147	0.89056	0.924886	1.08024	1.06183	0.913455	0.915833
O35382	Exocyst complex component 4 OS=Mus musculus OX=10090 GN=Exoc4 PE=1 SV=2	155.627	34	28	100	28	28	975	110.5	6.49	Exoc4	1	0.955719	0.876883	0.85381	1.04301	0.982689	0.928506	0.88668
O35405	Phospholipase D3 OS=Mus musculus OX=10090 GN=Pld3 PE=1 SV=1	25.791	13	5	20	5	5	488	54.4	6.52	Pld3	1	0.924452	0.907967	1.07106	1.17907	1.14897	1.0923	1.28658
O35435	Dihydroorotate dehydrogenase (quinone), mitochondrial OS=Mus musculus OX=10090 GN=Dhodh PE=1 SV=2	40.383	34	10	29	10	10	395	42.7	9.55	Dhodh	1	0.901664	0.951341	0.800081	0.954207	0.910649	0.970892	0.779736
O35450	FK506-binding protein-like OS=Mus musculus OX=10090 GN=Fkbpl PE=2 SV=1	10.81	11	4	8	4	4	347	38.3	7.74	Fkbpl	1	1.05575	0.928336	1.04643	1.08367	1.07156	1.01523	0.919015
O35453	Serine protease hepsin OS=Mus musculus OX=10090 GN=Hpn PE=1 SV=3	2.411	2	1	4	0	1	436	46.8	7.43	Hpn	1	1.10429	0.889715	1.07581	1.09885	0.894594	0.865002	1.07516
O35459	Delta(3,5)-Delta(2,4)-dienoyl-CoA isomerase, mitochondrial OS=Mus musculus OX=10090 GN=Ech1 PE=1 SV=1	44.055	31	8	35	8	8	327	36.1	7.71	Ech1	1	0.875809	0.866941	0.794789	1.04074	0.904977	0.956104	0.838608
O35465	Peptidyl-prolyl cis-trans isomerase FKBP8 OS=Mus musculus OX=10090 GN=Fkbp8 PE=1 SV=2	77.955	41	13	63	13	13	402	43.5	5.16	Fkbp8	1	0.862975	0.903431	0.902406	0.978383	0.836137	0.915713	0.894957
O35473	Nuclear nucleic acid-binding protein C1D OS=Mus musculus OX=10090 GN=C1d PE=1 SV=1	3.996	11	2	5	2	2	141	15.9	9.04	C1d	1	0.986564	0.957899	0.817286	1.01663	1.01778	1.02952	0.836051
O35495	Cyclin-dependent kinase 14 OS=Mus musculus OX=10090 GN=Cdk14 PE=1 SV=2	37.386	23	10	35	9	9	469	53	8.92	Cdk14	1	0.780024	0.687542	0.706	0.98239	0.840515	0.697588	0.667024
O35516	Neurogenic locus notch homolog protein 2 OS=Mus musculus OX=10090 GN=Notch2 PE=1 SV=1	61.874	8	14	28	13	13	2470	265.1	5.22	Notch2	1	1.66403	1.65133	0.727369	0.987224	1.67604	1.71508	0.830635
O35551	Rab GTPase-binding effector protein 1 OS=Mus musculus OX=10090 GN=Rabep1 PE=1 SV=2	137.443	38	32	89	32	32	862	99.5	5.01	Rabep1	1	0.952217	0.904037	1.0712	1.05161	1.03165	0.963151	1.07118
O35566	CD151 antigen OS=Mus musculus OX=10090 GN=Cd151 PE=1 SV=2	15.896	14	5	18	5	5	253	28.2	7.47	Cd151	1	0.772436	0.734743	0.738382	0.835151	0.622347	0.667992	0.663829
O35593	26S proteasome non-ATPase regulatory subunit 14 OS=Mus musculus OX=10090 GN=Psmd14 PE=1 SV=2	105.21	57	13	97	13	13	310	34.6	6.52	Psmd14	1	1.01535	0.913453	1.00189	1.07255	1.03725	0.915168	0.994535
O35598	Disintegrin and metalloproteinase domain-containing protein 10 OS=Mus musculus OX=10090 GN=Adam10 PE=1 SV=2	89.549	26	15	55	15	15	749	83.9	7.94	Adam10	1	0.796693	0.718979	0.506253	0.906371	0.753035	0.665109	0.454072
O35601	FYN-binding protein 1 OS=Mus musculus OX=10090 GN=Fyb1 PE=1 SV=2	196.232	48	33	202	33	33	819	90	6.98	Fyb	1	1.15694	1.2116	1.58438	0.956886	1.02256	1.09759	1.44498
O35604	NPC intracellular cholesterol transporter 1 OS=Mus musculus OX=10090 GN=Npc1 PE=1 SV=2	85.343	11	14	84	13	14	1277	142.8	5.71	Npc1	1	0.838464	0.802935	0.803245	0.93378	0.839116	0.849654	0.800807
O35609	Secretory carrier-associated membrane protein 3 OS=Mus musculus OX=10090 GN=Scamp3 PE=1 SV=3	55.766	21	5	32	5	5	349	38.4	7.64	Scamp3	1	0.963375	1.05764	1.05644	0.916145	0.975292	1.07309	1.08145
O35613	Death domain-associated protein 6 OS=Mus musculus OX=10090 GN=Daxx PE=1 SV=1	62.973	23	13	40	13	13	739	81.4	4.7	Daxx	1	1.56491	1.83249	1.65815	0.964776	1.58645	1.89082	1.76697
O35638	Cohesin subunit SA-2 OS=Mus musculus OX=10090 GN=Stag2 PE=1 SV=3	115.544	23	23	104	18	18	1231	141.2	5.43	Stag2	1	0.981699	0.934884	0.767496	0.996884	1.00439	0.957123	0.733103
O35639	Annexin A3 OS=Mus musculus OX=10090 GN=Anxa3 PE=1 SV=4	150.822	67	21	184	20	20	323	36.4	5.76	Anxa3	1	0.913711	0.792741	0.85024	1.16627	1.05469	0.868683	0.894611
O35643	AP-1 complex subunit beta-1 OS=Mus musculus OX=10090 GN=Ap1b1 PE=1 SV=2	354.655	54	41	321	22	22	943	103.9	5.17	Ap1b1	1	0.954061	0.867221	0.892126	1.0712	1.00706	0.960314	0.930485
O35648	Centrin-3 OS=Mus musculus OX=10090 GN=Cetn3 PE=1 SV=1	8.808	17	2	5	2	2	167	19.5	4.78	Cetn3	1	0.864899	0.658747	0.561078	1.0557	0.768709	0.738836	0.560705
O35654	DNA polymerase delta subunit 2 OS=Mus musculus OX=10090 GN=Pold2 PE=1 SV=2	21.863	15	6	10	6	6	469	51.3	5.78	Pold2	1	1.01519	0.902107	0.994445	1.14343	0.959741	0.947889	1.03325
O35657	Sialidase-1 OS=Mus musculus OX=10090 GN=Neu1 PE=1 SV=1	27.203	19	8	18	8	8	409	44.6	6.02	Neu1	1	0.980315	0.92225	0.956756	0.997756	0.961916	1.018	0.964496
O35658	Complement component 1 Q subcomponent-binding protein, mitochondrial OS=Mus musculus OX=10090 GN=C1qbp PE=1 SV=1	51.747	20	4	62	4	4	278	31	4.92	C1qbp	1	0.935749	0.973511	0.804526	1.01542	0.948422	1.00605	0.818975
O35664	Interferon alpha/beta receptor 2 OS=Mus musculus OX=10090 GN=Ifnar2 PE=1 SV=2	11.848	8	5	11	5	5	513	56.5	4.59	Ifnar2	1	0.781937	0.87426	0.79135	0.89398	0.89582	0.891698	0.826669
O35682	Myeloid-associated differentiation marker OS=Mus musculus OX=10090 GN=Myadm PE=1 SV=2	12.652	8	2	25	2	2	320	35.3	8.31	Myadm	1	0.857076	1.12844	0.869457	0.78762	0.793162	0.920421	0.716381
O35685	Nuclear migration protein nudC OS=Mus musculus OX=10090 GN=Nudc PE=1 SV=1	183.201	65	22	203	22	22	332	38.3	5.26	Nudc	1	0.934188	0.793062	0.801542	1.0773	1.00242	0.81578	0.790519
O35691	Pinin OS=Mus musculus OX=10090 GN=Pnn PE=1 SV=4	89.186	29	19	73	19	19	725	82.4	7.01	Pnn	1	0.96787	1.15619	1.02471	1.05065	1.01371	1.14441	0.966111
O35704	Serine palmitoyltransferase 1 OS=Mus musculus OX=10090 GN=Sptlc1 PE=1 SV=2	51.65	27	12	40	12	12	473	52.5	6.4	Sptlc1	1	0.918377	1.00254	0.878314	0.915437	0.927767	1.03409	0.899394
O35730	E3 ubiquitin-protein ligase RING1 OS=Mus musculus OX=10090 GN=Ring1 PE=1 SV=2	13.027	12	3	7	2	2	406	42.6	5.74	Ring1	1	0.897842	0.826868	0.798664	0.974176	0.903039	0.832623	0.813049
O35737	Heterogeneous nuclear ribonucleoprotein H OS=Mus musculus OX=10090 GN=Hnrnph1 PE=1 SV=3	114.8	34	11	140	4	4	449	49.2	6.3	Hnrnph1	1	0.941887	0.883348	0.807872	1.01411	0.937862	0.907915	0.773191
O35744	Chitinase-like protein 3 OS=Mus musculus OX=10090 GN=Chil3 PE=1 SV=2	73.726	47	15	28	9	9	398	44.4	5.69	Chi3l3; Chil3	1	0.624433	0.72598	0.334094	0.729863	0.63213	0.574121	0.382753
O35841	Apoptosis inhibitor 5 OS=Mus musculus OX=10090 GN=Api5 PE=1 SV=2	165.496	48	21	152	21	21	504	56.8	5.92	Api5	1	1.0022	0.942009	0.914945	1.03811	0.998483	0.974565	0.906954
O35855	Branched-chain-amino-acid aminotransferase, mitochondrial OS=Mus musculus OX=10090 GN=Bcat2 PE=1 SV=2	71.921	38	12	71	12	12	393	44.1	8.29	Bcat2	1	0.895422	0.953229	0.92588	0.983065	0.932297	1.01699	1.00807
O35857	Mitochondrial import inner membrane translocase subunit TIM44 OS=Mus musculus OX=10090 GN=Timm44 PE=1 SV=2	91.033	42	18	86	18	18	452	51.1	8.13	Timm44	1	0.952916	1.0155	0.957827	0.984679	0.950655	1.06101	0.965477
O35864	COP9 signalosome complex subunit 5 OS=Mus musculus OX=10090 GN=Cops5 PE=1 SV=3	50.643	43	11	40	11	11	334	37.5	6.54	Cops5	1	0.881085	0.739649	0.832197	1.014	0.917459	0.786686	0.85072
O35887	Calumenin OS=Mus musculus OX=10090 GN=Calu PE=1 SV=1	116.074	61	17	154	17	17	315	37	4.67	Calu	1	1.02242	1.05083	0.96302	1.03081	1.01309	1.08551	0.990527
O35892	Nuclear autoantigen Sp-100 OS=Mus musculus OX=10090 GN=Sp100 PE=1 SV=2	74.376	35	16	85	9	16	482	54.7	8.66	Sp100	1	1.08818	1.16803	1.19941	0.964185	1.04172	1.21435	1.18388
O35900	U6 snRNA-associated Sm-like protein LSm2 OS=Mus musculus OX=10090 GN=Lsm2 PE=1 SV=1	28.228	55	5	30	5	5	95	10.8	6.52	Lsm2	1	0.919189	0.838779	0.79287	1.0026	0.900051	0.805312	0.777716
O35904	Phosphatidylinositol 4,5-bisphosphate 3-kinase catalytic subunit delta isoform OS=Mus musculus OX=10090 GN=Pik3cd PE=1 SV=2	62.831	16	16	42	16	16	1043	119.6	7.34	Pik3cd	1	1.02055	0.907592	0.900942	1.10815	1.15014	1.01861	0.967113
O35943	Frataxin, mitochondrial OS=Mus musculus OX=10090 GN=Fxn PE=1 SV=1	20.154	12	2	13	2	2	207	22.9	8.02	Fxn	1	0.855167	0.914132	0.711673	0.942039	0.847472	0.919724	0.710814
O35955	Proteasome subunit beta type-10 OS=Mus musculus OX=10090 GN=Psmb10 PE=1 SV=1	52.854	33	8	65	8	8	273	29	6.87	Psmb10	1	1.25019	1.36339	1.43869	1.0553	1.28379	1.31867	1.40271
O35969	Guanidinoacetate N-methyltransferase OS=Mus musculus OX=10090 GN=Gamt PE=1 SV=1	43.5	42	6	24	6	6	236	26.3	5.71	Gamt	1	0.954469	0.773614	0.835598	1.14814	1.04147	0.863786	0.867789
O35972	39S ribosomal protein L23, mitochondrial OS=Mus musculus OX=10090 GN=Mrpl23 PE=1 SV=1	11.808	19	2	8	2	2	146	17.1	9.76	Mrpl23; Mrpl23-ps1	1	0.837626	0.830834	0.842052	0.954288	0.850629	0.958604	0.945822
O54692	Centromere/kinetochore protein zw10 homolog OS=Mus musculus OX=10090 GN=Zw10 PE=1 SV=3	73.26	27	17	47	17	17	779	88	5.92	Zw10	1	0.952209	0.857705	0.736124	1.06765	0.943229	0.897201	0.730734
O54734	Dolichyl-diphosphooligosaccharide--protein glycosyltransferase 48 kDa subunit OS=Mus musculus OX=10090 GN=Ddost PE=1 SV=2	115.942	47	14	131	14	14	441	49	5.83	Ddost	1	0.867034	0.929165	0.849835	0.962867	0.922357	0.981412	0.846293
O54774	AP-3 complex subunit delta-1 OS=Mus musculus OX=10090 GN=Ap3d1 PE=1 SV=1	263.821	46	43	185	43	43	1199	135	7.37	Ap3d1	1	0.91933	0.858948	1.07661	1.06216	0.99741	0.933836	1.07827
O54781	SRSF protein kinase 2 OS=Mus musculus OX=10090 GN=Srpk2 PE=1 SV=2	28.535	10	6	12	5	5	681	76.7	4.91	Srpk2	1	0.816672	0.773979	0.690062	0.924802	0.819729	0.731813	0.778456
O54782	Epididymis-specific alpha-mannosidase OS=Mus musculus OX=10090 GN=Man2b2 PE=1 SV=2	107.138	24	16	102	16	16	1018	115.5	7.39	Man2b2	1	0.908051	0.910637	0.880741	1.05886	0.98118	1.01223	0.925091
O54784	Death-associated protein kinase 3 OS=Mus musculus OX=10090 GN=Dapk3 PE=1 SV=1	24.634	14	6	15	6	6	448	51.4	8.7	Dapk3	1	0.931152	0.941486	1.09312	0.965245	0.957449	0.889586	1.06642
O54786	DNA fragmentation factor subunit alpha OS=Mus musculus OX=10090 GN=Dffa PE=1 SV=2	22.585	15	4	10	4	4	331	36.6	4.91	Dffa	1	0.876102	0.748113	0.765036	1.04997	0.924171	0.79605	0.741402
O54790	Transcription factor MafG OS=Mus musculus OX=10090 GN=Mafg PE=1 SV=1	15.208	27	6	8	4	4	162	17.9	10.04	Mafg	1	0.923103	0.88963	0.840739	0.954372	0.801503	0.790801	0.802588
O54824	Pro-interleukin-16 OS=Mus musculus OX=10090 GN=Il16 PE=1 SV=3	13.722	3	4	10	4	4	1322	141.3	7.78	Il16	1	0.894091	0.942246	1.04323	1.21142	1.06724	0.909353	1.03271
O54825	Bystin OS=Mus musculus OX=10090 GN=Bysl PE=1 SV=3	9.656	13	4	9	4	4	436	49.8	7.78	Bysl	1	0.930616	0.764807	0.67087	1.02932	0.905736	0.824539	0.62395
O54833	Casein kinase II subunit alpha' OS=Mus musculus OX=10090 GN=Csnk2a2 PE=1 SV=1	40.203	29	9	17	8	8	350	41.2	8.56	Csnk2a2	1	1.00354	0.896483	0.914435	1.00788	0.992174	0.950576	0.940295
O54879	High mobility group protein B3 OS=Mus musculus OX=10090 GN=Hmgb3 PE=1 SV=3	37.332	39	7	41	5	5	200	23	8.37	Hmgb3	1	0.971584	0.773938	0.699494	1.12962	0.984049	0.838365	0.722225
O54885	TYRO protein tyrosine kinase-binding protein OS=Mus musculus OX=10090 GN=Tyrobp PE=1 SV=1	26.796	33	3	15	3	3	114	12.4	5.33	Tyrobp	1	0.998633	1.15346	1.62382	0.929761	0.892366	1.07814	1.34005
O54916	RalBP1-associated Eps domain-containing protein 1 OS=Mus musculus OX=10090 GN=Reps1 PE=1 SV=2	29.367	10	8	30	7	7	795	86.5	5.58	Reps1	1	1.08748	0.895468	0.925172	1.09353	1.12831	1.01396	0.954728
O54940	BCL2/adenovirus E1B 19 kDa protein-interacting protein 2 OS=Mus musculus OX=10090 GN=Bnip2 PE=1 SV=2	10.405	13	4	7	3	4	326	37.7	4.97	Bnip2	1	0.923149	0.821553	0.955512	0.92433	0.823466	0.863092	0.960946
O54941	SWI/SNF-related matrix-associated actin-dependent regulator of chromatin subfamily E member 1 OS=Mus musculus OX=10090 GN=Smarce1 PE=1 SV=1	89.533	52	16	69	15	15	411	46.6	4.88	Smarce1	1	1.01945	1.08336	0.938446	1.01492	1.04731	1.13395	0.905779
O54946	DnaJ homolog subfamily B member 6 OS=Mus musculus OX=10090 GN=Dnajb6 PE=1 SV=4	34.077	22	8	27	8	8	365	39.8	9.36	Dnajb6	1	1.26005	1.23432	0.886431	1.07006	1.3596	1.26221	0.953045
O54950	5'-AMP-activated protein kinase subunit gamma-1 OS=Mus musculus OX=10090 GN=Prkag1 PE=1 SV=2	58.242	42	12	51	12	12	330	37.5	7.14	Prkag1	1	0.870238	0.761426	0.883882	1.06968	0.947705	0.78611	0.910384
O54962	Barrier-to-autointegration factor OS=Mus musculus OX=10090 GN=Banf1 PE=1 SV=1	2.521	9	1	7	1	1	89	10.1	6.09	Banf1	1	1.0182	0.810145	0.510538	0.907466	0.756737	0.574398	0.335661
O54965	E3 ubiquitin-protein ligase RNF13 OS=Mus musculus OX=10090 GN=Rnf13 PE=1 SV=2	1.973	2	1	3	1	1	381	42.7	5.06	Rnf13	1	0.884494	0.673343	0.648801	1.09263	0.721468	0.715347	0.768223
O54984	ATPase Asna1 OS=Mus musculus OX=10090 GN=Asna1 PE=1 SV=2	69.337	44	11	57	11	11	348	38.8	4.91	Asna1	1	0.990903	0.875825	0.864339	1.18122	1.05707	0.913356	0.917026
O54988	STE20-like serine/threonine-protein kinase OS=Mus musculus OX=10090 GN=Slk PE=1 SV=2	309.333	46	52	238	49	49	1233	141.4	5.14	Slk	1	0.906992	0.765072	0.723859	0.98072	0.904729	0.738626	0.677367
O55013	Trafficking protein particle complex subunit 3 OS=Mus musculus OX=10090 GN=Trappc3 PE=1 SV=1	33.528	51	9	34	9	9	180	20.3	4.96	Trappc3	1	0.932628	0.818199	0.805452	1.04569	0.9768	0.866796	0.835783
O55022	Membrane-associated progesterone receptor component 1 OS=Mus musculus OX=10090 GN=Pgrmc1 PE=1 SV=4	38.426	47	8	30	7	7	195	21.7	4.7	Pgrmc1	1	0.906709	0.948212	0.818858	0.939988	0.862816	0.964392	0.821244
O55023	Inositol monophosphatase 1 OS=Mus musculus OX=10090 GN=Impa1 PE=1 SV=1	70.143	45	12	81	12	12	277	30.4	5.19	Impa1	1	0.885075	0.763767	0.820737	1.03717	0.921487	0.754404	0.792475
O55029	Coatomer subunit beta' OS=Mus musculus OX=10090 GN=Copb2 PE=1 SV=2	246.113	52	38	252	38	38	905	102.4	5.3	Copb2	1	0.95619	0.834682	0.93803	1.04225	1.00679	0.876106	0.939159
O55047	Serine/threonine-protein kinase tousled-like 2 OS=Mus musculus OX=10090 GN=Tlk2 PE=1 SV=2	22.251	9	6	15	3	3	718	82.2	8.27	Tlk2	1	1.3534	1.4845	1.45357	0.947389	1.33824	1.41025	1.51849
O55091	Protein IMPACT OS=Mus musculus OX=10090 GN=Impact PE=1 SV=2	35.684	32	7	16	7	7	318	36.3	5.05	Impact	1	0.899344	0.829923	1.1471	1.10591	0.972658	0.903911	1.33071
O55098	Serine/threonine-protein kinase 10 OS=Mus musculus OX=10090 GN=Stk10 PE=1 SV=2	104.646	32	29	86	27	27	966	111.8	7.15	Stk10	1	0.938459	0.786192	0.756898	1.00415	0.915347	0.758156	0.720018
O55100	Synaptogyrin-1 OS=Mus musculus OX=10090 GN=Syngr1 PE=1 SV=2	8.595	13	3	14	3	3	234	25.6	4.65	Syngr1	1	0.815825	0.900044	0.72123	0.930751	0.885176	0.871694	0.748282
O55101	Synaptogyrin-2 OS=Mus musculus OX=10090 GN=Syngr2 PE=2 SV=1	32.942	19	2	27	2	2	224	24.8	4.78	Syngr2	1	0.770931	0.83624	0.814568	0.888741	0.784865	0.840729	0.782418
O55102	Biogenesis of lysosome-related organelles complex 1 subunit 1 OS=Mus musculus OX=10090 GN=Bloc1s1 PE=1 SV=2	18.69	42	5	17	5	5	125	14.3	8.15	Bloc1s1	1	0.964922	0.839403	0.857412	1.07705	0.964896	0.895089	0.936679
O55106	Striatin OS=Mus musculus OX=10090 GN=Strn PE=1 SV=2	80.736	30	16	52	14	14	780	85.9	5.27	Strn	1	1.00768	1.04578	0.971399	1.11389	1.15993	1.06413	0.959104
O55125	Protein NipSnap homolog 1 OS=Mus musculus OX=10090 GN=Nipsnap1 PE=1 SV=1	8.678	8	2	6	2	2	284	33.3	9.44	Nipsnap1	1	0.837216	1.06007	0.861524	0.879463	0.898	0.99102	0.805574
O55126	Protein NipSnap homolog 2 OS=Mus musculus OX=10090 GN=Nipsnap2 PE=1 SV=1	28.481	24	7	26	7	7	281	32.9	9.26	Gbas; Nipsnap2	1	0.948077	1.03395	1.01195	0.955771	0.950931	1.09367	1.02275
O55128	Histone deacetylase complex subunit SAP18 OS=Mus musculus OX=10090 GN=Sap18 PE=1 SV=1	18.504	29	5	30	5	5	153	17.6	9.35	Sap18; Gm10094; Sap18b	1	0.853948	0.882705	0.758388	0.976376	0.852338	0.956854	0.734619
O55131	Septin-7 OS=Mus musculus OX=10090 GN=Sept7 PE=1 SV=1	174.29	54	23	187	21	21	436	50.5	8.57	2021-09-07	1	0.940089	0.830038	0.821884	1.04094	0.963171	0.866585	0.834222
O55135	Eukaryotic translation initiation factor 6 OS=Mus musculus OX=10090 GN=Eif6 PE=1 SV=2	59.286	47	7	42	7	7	245	26.5	4.74	Eif6	1	0.897059	0.807001	0.874297	0.995466	1.02136	0.879231	0.909768
O55142	60S ribosomal protein L35a OS=Mus musculus OX=10090 GN=Rpl35a PE=1 SV=2	55.655	66	10	138	10	10	110	12.5	10.89	Rpl35a-ps4; Rpl35a; Rpl35a-ps2; Gm10243; Rpl35a-ps5; LOC100862595; Gm14279; LOC100048620	1	0.797357	0.763406	0.746863	0.950302	0.856122	0.78483	0.789064
O55143	Sarcoplasmic/endoplasmic reticulum calcium ATPase 2 OS=Mus musculus OX=10090 GN=Atp2a2 PE=1 SV=2	367.993	46	43	369	35	35	1044	114.8	5.34	Atp2a2	1	0.701643	0.744705	0.736432	0.954143	0.729207	0.799856	0.708469
O55201	Transcription elongation factor SPT5 OS=Mus musculus OX=10090 GN=Supt5h PE=1 SV=1	131.958	34	30	85	30	30	1082	120.6	5.05	Supt5; Supt5h	1	0.945937	0.94704	0.83824	1.04691	1.0033	0.973576	0.827081
O55222	Integrin-linked protein kinase OS=Mus musculus OX=10090 GN=Ilk PE=1 SV=2	81.804	40	17	82	17	17	452	51.3	8.07	Ilk	1	0.978058	0.798504	0.738094	1.01387	0.969897	0.785613	0.735665
O55229	Choline/ethanolamine kinase OS=Mus musculus OX=10090 GN=Chkb PE=1 SV=3	19.769	13	5	12	5	5	394	45.1	5.41	Chkb	1	0.951399	0.870304	0.945845	1.03151	1.04245	0.887265	0.923022
O55234	Proteasome subunit beta type-5 OS=Mus musculus OX=10090 GN=Psmb5 PE=1 SV=3	49.761	38	10	42	10	10	264	28.5	7.02	Psmb5	1	0.932292	0.790613	0.739842	0.994522	0.931277	0.842777	0.728769
O55236	mRNA-capping enzyme OS=Mus musculus OX=10090 GN=Rngtt PE=1 SV=1	3.992	2	1	4	1	1	597	68.6	8.16	Rngtt	1	1.13429	0.903225	1.01292	1.10718	1.20183	1.13406	1.04557
O55242	Sigma non-opioid intracellular receptor 1 OS=Mus musculus OX=10090 GN=Sigmar1 PE=1 SV=1	10.409	15	3	5	3	3	223	25.2	5.91	Sigmar1	1	0.946015	1.03411	0.911579	1.0781	0.840475	0.949224	0.959529
O70126	Aurora kinase B OS=Mus musculus OX=10090 GN=Aurkb PE=1 SV=2	52.849	35	9	30	9	9	345	39.4	9.44	Aurkb	1	0.932078	0.915605	0.106355	0.979082	0.851096	0.841848	0.0982022
O70131	Ninjurin-1 OS=Mus musculus OX=10090 GN=Ninj1 PE=1 SV=1	26.413	21	2	11	2	2	152	16.5	6.55	Ninj1	1	1.11413	1.31261	1.99151	1.26806	1.42067	1.73659	2.34316
O70133	ATP-dependent RNA helicase A OS=Mus musculus OX=10090 GN=Dhx9 PE=1 SV=2	260.762	30	37	210	37	37	1380	149.4	6.83	Dhx9	1	0.820818	0.716481	0.581705	0.974424	0.811632	0.713443	0.532994
O70145	Neutrophil cytosol factor 2 OS=Mus musculus OX=10090 GN=Ncf2 PE=1 SV=1	208.152	56	29	191	29	29	525	59.4	6.61	Ncf2	1	0.969604	0.84693	0.997886	0.928702	0.891008	0.764953	0.907283
O70152	Dolichol-phosphate mannosyltransferase subunit 1 OS=Mus musculus OX=10090 GN=Dpm1 PE=1 SV=1	42.732	46	9	44	9	9	260	29.2	9.51	Dpm1	1	0.840469	0.945412	0.88228	0.918356	0.906649	0.955395	0.851054
O70161	Phosphatidylinositol 4-phosphate 5-kinase type-1 gamma OS=Mus musculus OX=10090 GN=Pip5k1c PE=1 SV=2	65.722	24	13	42	10	10	661	72.4	5.59	Pip5k1c	1	0.978737	0.928548	0.830495	0.992529	0.923159	0.96153	0.824895
O70172	Phosphatidylinositol 5-phosphate 4-kinase type-2 alpha OS=Mus musculus OX=10090 GN=Pip4k2a PE=1 SV=1	55.273	26	10	56	6	6	405	46.1	6.99	Pip4k2a	1	0.930844	0.876567	0.870044	1.01105	0.963138	0.869017	0.831485
O70194	Eukaryotic translation initiation factor 3 subunit D OS=Mus musculus OX=10090 GN=Eif3d PE=1 SV=2	144.265	44	17	120	17	17	548	63.9	6.05	Eif3d	1	0.941187	0.827794	0.86351	1.02847	0.958256	0.855132	0.881998
O70200	Allograft inflammatory factor 1 OS=Mus musculus OX=10090 GN=Aif1 PE=1 SV=1	35.54	50	7	40	7	7	147	16.9	8.76	Aif1	1	0.896927	0.904056	1.11449	1.06782	0.9403	0.940798	1.0503
O70230	Zinc finger protein 143 OS=Mus musculus OX=10090 GN=Znf143 PE=1 SV=2	3.796	3	2	7	2	2	638	69	6.19	Zfp143	1	1.02959	0.921611	1.07954	1.34774	1.16027	1.04654	1.11892
O70251	Elongation factor 1-beta OS=Mus musculus OX=10090 GN=Eef1b PE=1 SV=5	106.654	59	11	125	9	9	225	24.7	4.69	Eef1b2	1	0.981908	0.829704	0.803156	1.04188	0.995163	0.859291	0.784518
O70252	Heme oxygenase 2 OS=Mus musculus OX=10090 GN=Hmox2 PE=1 SV=1	145.704	64	19	162	19	19	315	35.7	5.87	Hmox2	1	0.938409	1.00075	0.985886	1.0068	0.925561	1.04679	1.01271
O70274	Protein tyrosine phosphatase type IVA 2 OS=Mus musculus OX=10090 GN=Ptp4a2 PE=1 SV=1	36.477	37	6	28	2	2	167	19.1	8.37	Ptp4a2	1	0.92957	0.829841	0.728114	1.01015	0.934436	0.836865	0.682367
O70305	Ataxin-2 OS=Mus musculus OX=10090 GN=Atxn2 PE=1 SV=1	65.789	12	15	45	13	13	1285	136.4	9.55	Atxn2	1	1.03305	1.03215	1.25925	1.15642	1.11572	1.11735	1.30547
O70309	Integrin beta-5 OS=Mus musculus OX=10090 GN=Itgb5 PE=1 SV=2	16.539	6	5	11	4	4	798	87.9	6.16	Itgb5	1	0.802246	0.586065	0.228977	0.742506	0.543056	0.406649	0.341616
O70310	Glycylpeptide N-tetradecanoyltransferase 1 OS=Mus musculus OX=10090 GN=Nmt1 PE=1 SV=1	160.57	49	20	109	17	17	496	56.9	8	Nmt1	1	0.892719	0.851554	1.00435	1.02102	0.87759	0.824995	0.955148
O70311	Glycylpeptide N-tetradecanoyltransferase 2 OS=Mus musculus OX=10090 GN=Nmt2 PE=1 SV=1	52.317	24	10	35	7	7	529	60.4	7.8	Nmt2	1	0.921043	0.822004	0.902527	1.01374	0.897038	0.849165	0.868164
O70318	Band 4.1-like protein 2 OS=Mus musculus OX=10090 GN=Epb41l2 PE=1 SV=2	300.041	48	47	250	46	46	988	109.9	5.43	Epb4.1l2; Epb41l2	1	0.945139	0.971682	0.804606	0.902921	0.87095	0.910791	0.754502
O70325	Phospholipid hydroperoxide glutathione peroxidase OS=Mus musculus OX=10090 GN=Gpx4 PE=1 SV=4	69.265	52	10	72	10	10	197	22.2	8.46	Gpx4	1	0.957561	0.811927	0.782897	1.96237	1.81812	1.52835	1.55803
O70338	Ribonuclease H1 OS=Mus musculus OX=10090 GN=Rnaseh1 PE=2 SV=1	4.969	6	2	5	2	2	285	31.8	9.29	Rnaseh1	1	0.905394	0.758046	0.797133	0.960346	0.871717	0.791237	0.799625
O70370	Cathepsin S OS=Mus musculus OX=10090 GN=Ctss PE=1 SV=2	64.535	39	9	40	9	9	340	38.4	6.96	Ctss	1	1.01325	1.27664	1.7145	0.809622	0.81217	1.13013	1.71619
O70378	ER membrane protein complex subunit 8 OS=Mus musculus OX=10090 GN=Emc8 PE=1 SV=1	50.662	54	10	42	10	10	207	23.3	6.15	Emc8	1	0.909833	0.897269	0.815579	1.03071	0.914609	0.944496	0.810641
O70404	Vesicle-associated membrane protein 8 OS=Mus musculus OX=10090 GN=Vamp8 PE=1 SV=1	35.317	41	6	40	6	6	101	11.4	8.19	Vamp8	1	0.901001	0.977268	0.974445	1.03761	0.978237	1.11298	0.995429
O70435	Proteasome subunit alpha type-3 OS=Mus musculus OX=10090 GN=Psma3 PE=1 SV=3	97.026	50	15	133	15	15	255	28.4	5.44	Psma3	1	0.973884	0.829553	0.91009	1.02534	0.968442	0.837356	0.923724
O70439	Syntaxin-7 OS=Mus musculus OX=10090 GN=Stx7 PE=1 SV=3	79.303	46	9	84	9	9	261	29.8	5.78	Stx7	1	0.958811	0.983129	0.912021	0.94688	0.915936	0.999862	0.894744
O70451	Monocarboxylate transporter 2 OS=Mus musculus OX=10090 GN=Slc16a7 PE=1 SV=1	2.515	2	1	5	1	1	484	52.6	9.31	Slc16a7	1	0.749089	0.842078	0.667758	1.13614	1.01929	0.92815	0.700841
O70469	Docking protein 2 OS=Mus musculus OX=10090 GN=Dok2 PE=1 SV=1	64.845	35	12	54	12	12	412	45.5	6.16	Dok2	1	0.838188	0.690389	0.658556	1.04003	0.894233	0.705279	0.639075
O70475	UDP-glucose 6-dehydrogenase OS=Mus musculus OX=10090 GN=Ugdh PE=1 SV=1	76.537	40	15	48	15	15	493	54.8	7.56	Ugdh	1	0.99927	0.901811	1.29918	1.0276	1.04359	0.93207	1.29659
O70480	Vesicle-associated membrane protein 4 OS=Mus musculus OX=10090 GN=Vamp4 PE=1 SV=1	18.888	35	4	13	4	4	141	16.3	7.36	Vamp4	1	1.01277	1.01945	1.1016	1.07504	1.05563	1.00173	1.15241
O70492	Sorting nexin-3 OS=Mus musculus OX=10090 GN=Snx3 PE=1 SV=3	65.712	65	9	87	7	7	162	18.7	8.66	Snx3	1	0.977003	0.783434	0.791935	1.19863	1.12268	0.95178	0.851627
O70493	Sorting nexin-12 OS=Mus musculus OX=10090 GN=Snx12 PE=1 SV=1	58.954	60	9	55	7	7	165	19.1	7.34	Snx12	1	0.859968	0.751511	0.805784	1.09941	1.0096	0.793421	0.818173
O70494	Transcription factor Sp3 OS=Mus musculus OX=10090 GN=Sp3 PE=1 SV=2	18.543	7	3	8	3	3	783	82.3	5.26	Sp3	1	0.94013	0.86385	0.712773	0.927713	0.860343	1.0205	0.721754
O70496	H(+)/Cl(-) exchange transporter 7 OS=Mus musculus OX=10090 GN=Clcn7 PE=1 SV=1	51.334	17	10	31	10	10	803	88.7	7.27	Clcn7	1	1.0049	1.12128	1.1597	0.970123	1.0431	1.14605	1.1635
O70503	Very-long-chain 3-oxoacyl-CoA reductase OS=Mus musculus OX=10090 GN=Hsd17b12 PE=1 SV=1	127.667	57	15	129	15	15	312	34.7	9.52	Hsd17b12	1	0.92613	0.981602	0.874596	0.985643	0.964661	1.05903	0.894508
O70551	SRSF protein kinase 1 OS=Mus musculus OX=10090 GN=Srpk1 PE=1 SV=2	47.798	21	11	33	10	10	648	73	6.19	Srpk1	1	0.924206	0.770129	0.73085	1.07605	0.948639	0.803365	0.753782
O70566	Protein diaphanous homolog 2 OS=Mus musculus OX=10090 GN=Diaph2 PE=1 SV=2	107.25	28	29	81	29	29	1098	124.8	6.92	Diap2; Diaph2	1	0.970277	0.951585	1.11912	1.07343	1.08227	0.989421	1.12692
O70572	Sphingomyelin phosphodiesterase 2 OS=Mus musculus OX=10090 GN=Smpd2 PE=1 SV=1	9.661	7	3	6	3	3	419	47.4	6.44	Smpd2	1	0.852887	1.01501	0.965431	1.06778	0.992171	0.996455	0.85234
O70579	Peroxisomal membrane protein PMP34 OS=Mus musculus OX=10090 GN=Slc25a17 PE=1 SV=1	17.789	15	4	6	4	4	307	34.4	10.11	Slc25a17	1	0.821861	0.998667	0.852093	0.970958	0.857321	1.00098	0.767247
O70589	Peripheral plasma membrane protein CASK OS=Mus musculus OX=10090 GN=Cask PE=1 SV=2	19.349	7	7	10	7	7	926	105	6.43	Cask	1	1.11752	0.950148	1.04339	0.965546	1.05977	0.870777	0.968052
O70591	Prefoldin subunit 2 OS=Mus musculus OX=10090 GN=Pfdn2 PE=1 SV=2	51.008	60	8	44	8	8	154	16.5	6.58	Pfdn2	1	0.945893	0.816783	0.805338	1.07109	0.972426	0.824825	0.799027
O88188	Lymphocyte antigen 86 OS=Mus musculus OX=10090 GN=Ly86 PE=1 SV=1	24.301	17	2	23	2	2	162	17.8	5.22	Ly86	1	0.877258	0.905438	0.930143	1.01549	1.03097	1.04935	0.900282
O88271	Craniofacial development protein 1 OS=Mus musculus OX=10090 GN=Cfdp1 PE=1 SV=1	38.578	30	8	34	8	8	295	32.9	4.86	Cfdp1	1	1.04403	1.03096	1.07945	1.09828	1.06875	1.01022	1.07705
O88286	Protein Wiz OS=Mus musculus OX=10090 GN=Wiz PE=1 SV=2	20.431	6	7	9	7	7	1684	184.2	7.01	Wiz	1	0.988887	1.44052	1.49369	1.06181	1.12805	1.18851	1.23861
O88291	DBIRD complex subunit ZNF326 OS=Mus musculus OX=10090 GN=Znf326 PE=1 SV=1	21.716	6	2	9	2	2	580	65.2	5.19	Zfp326	1	0.805251	0.983114	0.642557	0.993757	0.949224	0.927039	0.600298
O88342	WD repeat-containing protein 1 OS=Mus musculus OX=10090 GN=Wdr1 PE=1 SV=3	422.428	71	31	481	31	31	606	66.4	6.6	Wdr1	1	0.951551	0.810205	0.943214	1.02298	0.973597	0.827046	0.935405
O88351	Inhibitor of nuclear factor kappa-B kinase subunit beta OS=Mus musculus OX=10090 GN=Ikbkb PE=1 SV=1	77.767	25	18	51	17	17	757	86.6	6.4	Ikbkb	1	0.95394	0.853303	0.921159	1.00545	0.921299	0.860711	0.878992
O88379	Bromodomain adjacent to zinc finger domain protein 1A OS=Mus musculus OX=10090 GN=Baz1a PE=1 SV=3	32.853	5	6	17	6	6	1555	178.3	6.54	Baz1a	1	0.952202	1.1209	0.861981	0.944451	1.03148	1.13671	0.871954
O88384	Vesicle transport through interaction with t-SNAREs homolog 1B OS=Mus musculus OX=10090 GN=Vti1b PE=1 SV=1	48.603	41	8	34	8	8	232	26.7	8.79	Vti1b	1	0.878897	0.960606	0.884799	0.963403	0.893187	0.994442	0.899581
O88428	Bifunctional 3'-phosphoadenosine 5'-phosphosulfate synthase 2 OS=Mus musculus OX=10090 GN=Papss2 PE=1 SV=2	16.742	9	5	11	4	4	621	70.3	7.58	Papss2	1	0.925152	0.958189	0.928437	1.12766	1.04528	1.0403	1.0147
O88441	Metaxin-2 OS=Mus musculus OX=10090 GN=Mtx2 PE=1 SV=1	15.675	20	4	8	4	4	263	29.7	5.63	Mtx2	1	0.759018	0.936853	0.674211	0.877331	0.771474	0.709228	0.549399
O88447	Kinesin light chain 1 OS=Mus musculus OX=10090 GN=Klc1 PE=1 SV=3	158.143	45	23	119	17	17	541	61.4	5.68	Klc1	1	0.931185	0.789662	0.879001	1.00039	0.925204	0.78969	0.846138
O88448	Kinesin light chain 2 OS=Mus musculus OX=10090 GN=Klc2 PE=1 SV=1	70.654	23	11	42	5	5	599	66.6	7.21	Klc2	1	0.887302	0.815168	0.746776	0.928539	0.882592	0.81671	0.740205
O88455	7-dehydrocholesterol reductase OS=Mus musculus OX=10090 GN=Dhcr7 PE=1 SV=1	42.761	15	6	56	6	6	471	53.9	8.35	Dhcr7	1	0.881976	0.913226	0.808658	1.13468	1.00972	1.09918	0.880415
O88456	Calpain small subunit 1 OS=Mus musculus OX=10090 GN=Capns1 PE=1 SV=1	117.995	44	9	113	9	9	269	28.4	5.63	Capns1	1	0.910568	0.74713	0.746	0.950647	0.833296	0.701404	0.668699
O88487	Cytoplasmic dynein 1 intermediate chain 2 OS=Mus musculus OX=10090 GN=Dync1i2 PE=1 SV=1	145.492	33	14	108	14	14	612	68.4	5.29	Dync1i2	1	1.03906	1.03061	1.01278	1.02448	1.12624	1.10191	0.980999
O88508	DNA (cytosine-5)-methyltransferase 3A OS=Mus musculus OX=10090 GN=Dnmt3a PE=1 SV=2	90.651	27	22	62	22	22	908	101.6	6.65	Dnmt3a	1	0.912257	0.901055	0.730167	1.13487	0.97144	0.977693	0.760948
O88512	AP-1 complex subunit gamma-like 2 OS=Mus musculus OX=10090 GN=Ap1g2 PE=1 SV=2	48.219	20	12	30	11	11	791	87.8	6.51	Ap1g2	1	0.99298	0.944794	0.87042	1.10518	1.10196	1.14415	0.848195
O88522	NF-kappa-B essential modulator OS=Mus musculus OX=10090 GN=Ikbkg PE=1 SV=2	57.233	33	12	28	12	12	412	47.9	5.85	Ikbkg	1	0.850576	0.775761	0.770984	1.05158	0.924271	0.78695	0.804654
O88531	Palmitoyl-protein thioesterase 1 OS=Mus musculus OX=10090 GN=Ppt1 PE=1 SV=2	83.95	43	12	61	12	12	306	34.5	8	Ppt1	1	0.86144	0.806313	0.821002	1.04993	0.952454	0.96874	0.897148
O88532	Zinc finger RNA-binding protein OS=Mus musculus OX=10090 GN=Zfr PE=1 SV=2	56.785	14	13	44	13	13	1074	116.8	9.04	Zfr	1	0.993176	1.06239	1.05966	0.9852	0.931849	1.11989	1.04718
O88543	COP9 signalosome complex subunit 3 OS=Mus musculus OX=10090 GN=Cops3 PE=1 SV=3	64.966	38	12	53	12	12	423	47.8	6.65	Cops3	1	0.952898	0.786533	0.8707	1.05788	0.971041	0.836375	0.888158
O88544	COP9 signalosome complex subunit 4 OS=Mus musculus OX=10090 GN=Cops4 PE=1 SV=1	128.317	70	22	86	22	22	406	46.3	5.83	Cops4	1	0.938288	0.808772	0.848206	1.06771	1.00433	0.839861	0.840859
O88545	COP9 signalosome complex subunit 6 OS=Mus musculus OX=10090 GN=Cops6 PE=1 SV=1	36.951	32	8	28	8	8	324	35.9	5.73	Cops6	1	0.906837	0.784912	0.854083	1.06727	0.955712	0.830325	0.857262
O88559	Menin OS=Mus musculus OX=10090 GN=Men1 PE=1 SV=2	8.789	4	2	6	2	2	611	67.5	6.39	Men1	1	0.841698	0.888953	1.18654	1.05588	0.829226	0.874256	1.38584
O88569	Heterogeneous nuclear ribonucleoproteins A2/B1 OS=Mus musculus OX=10090 GN=Hnrnpa2b1 PE=1 SV=2	230.759	63	20	398	16	16	353	37.4	8.95	Hnrnpa2b1	1	0.973296	0.906462	0.732087	1.00953	0.970131	0.849515	0.737534
O88587	Catechol O-methyltransferase OS=Mus musculus OX=10090 GN=Comt PE=1 SV=2	105.346	48	9	86	9	9	265	29.5	5.83	Comt	1	0.902534	0.813647	0.804237	1.08086	0.990203	0.877624	0.846615
O88597	Beclin-1 OS=Mus musculus OX=10090 GN=Becn1 PE=1 SV=3	26.259	18	7	15	7	7	448	51.6	4.93	Becn1	1	1.06551	1.10748	1.1762	1.07611	1.34499	0.987723	0.969002
O88622	Poly(ADP-ribose) glycohydrolase OS=Mus musculus OX=10090 GN=Parg PE=1 SV=2	12.3	5	4	12	4	4	969	109.3	6.9	Parg	1	0.91978	1.0506	1.36896	1.0011	0.919145	0.951488	1.21654
O88627	Sodium/nucleoside cotransporter 2 OS=Mus musculus OX=10090 GN=Slc28a2 PE=1 SV=2	37.485	15	6	27	6	6	660	72.9	7.24	Slc28a2	1	2.18633	6.53079	5.89879	0.899256	2.20489	5.78603	4.92449
O88630	Golgi SNAP receptor complex member 1 OS=Mus musculus OX=10090 GN=Gosr1 PE=1 SV=2	35.726	34	9	34	9	9	250	28.5	9.29	Gosr1	1	0.937503	0.994272	0.690086	0.953757	1.0132	1.0276	0.704324
O88643	Serine/threonine-protein kinase PAK 1 OS=Mus musculus OX=10090 GN=Pak1 PE=1 SV=1	80.683	31	13	65	7	9	545	60.7	5.74	Pak1	1	0.950926	0.795221	0.71432	0.943112	0.896192	0.718679	0.645899
O88653	Ragulator complex protein LAMTOR3 OS=Mus musculus OX=10090 GN=Lamtor3 PE=1 SV=1	33.331	50	5	22	5	5	124	13.5	7.34	Lamtor3; Gm5900	1	0.931484	0.907075	0.878567	1.06254	1.05087	1.01563	0.872674
O88668	Protein CREG1 OS=Mus musculus OX=10090 GN=Creg1 PE=1 SV=1	18.641	22	4	17	4	4	220	24.4	6.42	Creg1	1	0.82807	0.804413	0.893483	1.04232	0.96825	0.963304	1.02037
O88685	26S proteasome regulatory subunit 6A OS=Mus musculus OX=10090 GN=Psmc3 PE=1 SV=2	254.088	74	28	207	28	28	442	49.5	5.19	Psmc3	1	1.01489	0.860603	0.906819	1.07531	1.02787	0.896161	0.906681
O88689	Protocadherin alpha-4 OS=Mus musculus OX=10090 GN=Pcdha4 PE=1 SV=1	1.812	1	1	3	0	1	947	103.1	5.08	Pcdha4; Pcdha4-g; Gm37013	1	1.11219	0.834128	0.907492	1.14897	0.893594	0.940056	1.05163
O88696	ATP-dependent Clp protease proteolytic subunit, mitochondrial OS=Mus musculus OX=10090 GN=Clpp PE=1 SV=1	40.769	26	7	35	7	7	272	29.8	7.47	Clpp	1	0.923378	0.935941	0.824445	0.973043	0.911962	1.00099	0.866347
O88712	C-terminal-binding protein 1 OS=Mus musculus OX=10090 GN=Ctbp1 PE=1 SV=2	71.187	32	12	68	8	8	441	47.7	6.77	Ctbp1	1	0.987224	0.889003	0.844293	1.00661	1.01748	0.951101	0.80832
O88736	3-keto-steroid reductase OS=Mus musculus OX=10090 GN=Hsd17b7 PE=1 SV=1	20.522	14	4	15	4	4	334	37.3	6.73	Hsd17b7	1	0.896721	0.88845	0.713291	0.944625	0.853855	0.930189	0.751117
O88738	Baculoviral IAP repeat-containing protein 6 OS=Mus musculus OX=10090 GN=Birc6 PE=1 SV=2	120.917	8	34	94	34	34	4882	531.8	6.07	Birc6	1	0.991818	0.993536	0.954492	1.00258	0.983804	1.04684	0.961295
O88746	Target of Myb protein 1 OS=Mus musculus OX=10090 GN=Tom1 PE=1 SV=1	98.493	45	13	66	13	13	492	54.3	4.94	Tom1	1	0.92773	0.859651	0.933059	1.07616	0.95874	0.901428	0.939049
O88796	Ribonuclease P protein subunit p30 OS=Mus musculus OX=10090 GN=Rpp30 PE=1 SV=1	26.385	37	7	11	7	7	268	29.5	9.06	Rpp30	1	0.964221	0.892245	0.82547	0.966814	0.944193	0.96115	0.799525
O88811	Signal transducing adapter molecule 2 OS=Mus musculus OX=10090 GN=Stam2 PE=1 SV=1	84.209	31	16	54	14	14	523	57.4	5.07	Stam2	1	0.920152	0.914085	0.991221	1.03717	0.960079	0.953364	1.02909
O88824	Protein JTB OS=Mus musculus OX=10090 GN=Jtb PE=1 SV=1	6.831	14	2	6	2	2	146	16.3	8.19	Jtb	1	0.900863	0.924657	0.797072	1.05764	0.926269	1.10031	0.765499
O88838	SPRY domain-containing SOCS box protein 2 OS=Mus musculus OX=10090 GN=Spsb2 PE=1 SV=1	9.936	12	2	5	2	2	264	28.9	8.18	Spsb2	1	0.846682	0.826768	0.982066	1.12088	0.95158	0.894144	0.987819
O88839	Disintegrin and metalloproteinase domain-containing protein 15 OS=Mus musculus OX=10090 GN=Adam15 PE=1 SV=2	29.625	12	9	33	9	9	864	92.6	6.54	Adam15	1	0.793229	0.73965	0.646045	0.971517	0.750457	0.719197	0.601745
O88842	FYVE, RhoGEF and PH domain-containing protein 3 OS=Mus musculus OX=10090 GN=Fgd3 PE=1 SV=1	92.645	37	17	72	15	15	733	80.6	5.76	Fgd3	1	0.762384	0.608635	0.6282	0.868742	0.634275	0.48587	0.546855
O88844	Isocitrate dehydrogenase [NADP] cytoplasmic OS=Mus musculus OX=10090 GN=Idh1 PE=1 SV=2	244.398	78	30	305	28	28	414	46.6	7.17	Idh1	1	0.951669	0.781499	0.893001	1.07388	0.993643	0.797729	0.907802
O88845	A-kinase anchor protein 10, mitochondrial OS=Mus musculus OX=10090 GN=Akap10 PE=1 SV=3	57.791	27	14	33	14	14	662	73.6	6.79	Akap10	1	0.974382	0.853427	0.840769	1.00355	0.982479	0.978333	0.846458
O88856	Protein-tyrosine sulfotransferase 2 OS=Mus musculus OX=10090 GN=Tpst2 PE=1 SV=1	9.027	8	2	4	2	2	376	42	9.35	Tpst2	1	1.12337	1.21166	1.03441	0.938725	0.950591	1.18218	0.873464
O88874	Cyclin-K OS=Mus musculus OX=10090 GN=Ccnk PE=1 SV=3	26.617	10	4	11	3	4	554	61.3	8.41	Ccnk	1	0.96598	0.954228	0.88884	0.914899	0.976464	1.06781	0.884016
O88876	Short-chain dehydrogenase/reductase 3 OS=Mus musculus OX=10090 GN=Dhrs3 PE=1 SV=2	21.665	21	5	13	5	5	302	33.6	8.69	Dhrs3	1	0.73632	0.709988	0.833866	1.14076	0.725128	0.709392	0.74653
O88878	AN1-type zinc finger protein 5 OS=Mus musculus OX=10090 GN=Zfand5 PE=1 SV=1	26.785	29	4	12	4	4	213	23	8.51	Zfand5	1	1.85137	2.7459	1.01359	1.13317	2.29708	3.09579	0.885142
O88879	Apoptotic protease-activating factor 1 OS=Mus musculus OX=10090 GN=Apaf1 PE=1 SV=3	87.045	20	26	71	25	25	1249	140.9	6.43	Apaf1	1	1.00553	0.931365	1.07774	1.02751	1.06748	0.957193	1.07528
O88935	Synapsin-1 OS=Mus musculus OX=10090 GN=Syn1 PE=1 SV=2	28.403	13	7	15	7	7	706	74.1	9.8	Syn1	1	0.866591	0.765421	0.922211	0.950691	0.934322	0.962157	0.930114
O88939	Zinc finger and BTB domain-containing protein 7A OS=Mus musculus OX=10090 GN=Zbtb7a PE=1 SV=2	33.228	18	7	12	7	7	569	60.2	5.12	Zbtb7a	1	0.982312	1.12468	1.14407	0.98548	0.922121	1.18386	1.11416
O88952	Protein lin-7 homolog C OS=Mus musculus OX=10090 GN=Lin7c PE=1 SV=2	26.307	48	8	18	7	8	197	21.8	8.43	Lin7c	1	0.943341	0.895949	0.724329	0.874541	0.862493	0.807326	0.609682
O88958	Glucosamine-6-phosphate isomerase 1 OS=Mus musculus OX=10090 GN=Gnpda1 PE=1 SV=3	100.451	63	13	110	11	11	289	32.5	6.6	Gnpda1	1	0.925591	0.750914	0.830778	1.09787	0.974454	0.791952	0.887327
O88967	ATP-dependent zinc metalloprotease YME1L1 OS=Mus musculus OX=10090 GN=Yme1l1 PE=1 SV=1	71.295	20	13	48	13	13	715	80	8.97	Yme1l1	1	0.918481	0.954246	0.805706	0.963858	0.928437	1.05282	0.782941
O88983	Syntaxin-8 OS=Mus musculus OX=10090 GN=Stx8 PE=1 SV=1	40.801	47	9	33	9	9	236	26.9	5.01	Stx8	1	0.931329	0.972905	0.955462	0.987748	0.985913	1.04993	0.989201
O88986	2-amino-3-ketobutyrate coenzyme A ligase, mitochondrial OS=Mus musculus OX=10090 GN=Gcat PE=1 SV=2	48.515	34	9	27	9	9	416	44.9	7.33	Gcat	1	0.889716	0.933395	0.78307	1.0443	0.949724	1.03751	0.827369
O89001	Carboxypeptidase D OS=Mus musculus OX=10090 GN=Cpd PE=1 SV=2	85.174	21	23	49	23	23	1377	152.3	6.18	Cpd	1	1.3842	1.56954	0.950337	1.00265	1.37486	1.70662	0.94344
O89013	Leptin receptor gene-related protein OS=Mus musculus OX=10090 GN=Leprot PE=1 SV=1	5.692	10	1	6	1	1	131	14.3	4.96	Leprot	1	0.728783	0.825367	0.691657	0.9149	0.760232	0.847291	0.60976
O89017	Legumain OS=Mus musculus OX=10090 GN=Lgmn PE=1 SV=1	61.846	30	9	47	9	9	435	49.3	6.39	Lgmn	1	0.847285	0.822448	0.700855	1.03603	0.952724	0.880236	0.706436
O89023	Tripeptidyl-peptidase 1 OS=Mus musculus OX=10090 GN=Tpp1 PE=1 SV=2	64.533	30	8	34	8	8	562	61.3	6.57	Tpp1	1	0.961107	0.828985	0.74871	1.15669	1.03543	1.05146	0.75095
O89032	SH3 and PX domain-containing protein 2A OS=Mus musculus OX=10090 GN=Sh3pxd2a PE=1 SV=2	23.115	7	7	18	5	5	1124	124.1	8.75	Sh3pxd2a	1	0.923421	0.817852	0.531221	1.06477	0.9689	0.857659	0.606218
O89050	Muskelin OS=Mus musculus OX=10090 GN=Mkln1 PE=1 SV=1	8.795	4	2	8	2	2	735	84.8	6.34	Mkln1	1	0.928358	0.987647	0.983901	0.973768	0.92376	1.0816	0.993117
O89051	Integral membrane protein 2B OS=Mus musculus OX=10090 GN=Itm2b PE=1 SV=1	43.818	30	6	35	6	6	266	30.2	5.3	Itm2b	1	0.78262	0.961346	1.12314	0.996899	0.832235	1.07534	1.03038
O89053	Coronin-1A OS=Mus musculus OX=10090 GN=Coro1a PE=1 SV=5	165.423	50	21	292	20	20	461	51	6.48	Coro1a	1	0.874892	0.732854	0.772917	0.954506	0.83569	0.70439	0.734935
O89079	Coatomer subunit epsilon OS=Mus musculus OX=10090 GN=Cope PE=1 SV=3	111.482	41	9	79	9	9	308	34.5	5.06	Cope	1	0.950646	0.83968	0.97579	1.05543	1.01371	0.927471	0.93918
O89086	RNA-binding protein 3 OS=Mus musculus OX=10090 GN=Rbm3 PE=1 SV=1	63.679	67	7	62	7	7	153	16.6	7.5	Rbm3	1	1.08775	1.08618	1.16791	1.06023	1.08851	1.04153	1.13271
O89090	Transcription factor Sp1 OS=Mus musculus OX=10090 GN=Sp1 PE=1 SV=2	29.276	7	5	13	5	5	784	80.7	7.34	Sp1	1	0.985956	1.01362	0.894235	1.00623	1.00339	1.10443	0.89495
O89103	Complement component C1q receptor OS=Mus musculus OX=10090 GN=Cd93 PE=1 SV=1	39.54	17	8	21	8	8	644	69.3	5.07	Cd93	1	0.693532	0.510443	0.32452	0.960173	0.656655	0.507195	0.325709
O89110	Caspase-8 OS=Mus musculus OX=10090 GN=Casp8 PE=1 SV=1	153.825	60	27	121	27	27	480	55.3	5.25	Casp8	1	1.0118	0.981664	1.14306	1.02656	1.02469	0.97479	1.06103
O89112	LanC-like protein 1 OS=Mus musculus OX=10090 GN=Lancl1 PE=1 SV=1	20.538	15	5	17	5	5	399	45.3	7.77	Lancl1	1	0.966021	0.857447	0.749444	0.998056	0.98879	0.823271	0.775213
O89116	Vesicle transport through interaction with t-SNAREs homolog 1A OS=Mus musculus OX=10090 GN=Vti1a PE=1 SV=1	25.179	19	5	16	5	5	217	25	6.4	Vti1a	1	0.964743	0.980593	1.02345	1.03856	0.971208	1.03507	1.14452
P00158	Cytochrome b OS=Mus musculus OX=10090 GN=Mt-Cyb PE=1 SV=1	3.921	4	2	4	2	2	381	43.2	7.97	CYTB	1	0.96381	0.875829	0.859385	0.969125	0.935386	0.95376	0.980849
P00375	Dihydrofolate reductase OS=Mus musculus OX=10090 GN=Dhfr PE=1 SV=3	47.017	49	9	67	9	9	187	21.6	8.53	Dhfr	1	0.884793	0.708361	0.699399	1.08161	0.908248	0.740999	0.679136
P00397	Cytochrome c oxidase subunit 1 OS=Mus musculus OX=10090 GN=Mtco1 PE=1 SV=2	17.713	15	4	8	4	4	514	56.9	6.7	COX1	1	0.97639	0.935701	0.530838	0.898769	0.851402	0.900051	0.477542
P00405	Cytochrome c oxidase subunit 2 OS=Mus musculus OX=10090 GN=Mtco2 PE=1 SV=1	52.124	25	4	33	4	4	227	26	4.73	COX2	1	0.732078	1.0082	0.456838	0.74811	0.631096	0.622247	0.372695
P00493	Hypoxanthine-guanine phosphoribosyltransferase OS=Mus musculus OX=10090 GN=Hprt1 PE=1 SV=3	131.251	73	12	135	12	12	218	24.6	6.68	Hprt	1	0.921659	0.751325	0.759253	1.1192	0.975814	0.786685	0.794456
P00755	Kallikrein 1-related peptidase b1 OS=Mus musculus OX=10090 GN=Klk1b1 PE=2 SV=1	2.411	3	1	4	0	1	261	29	8.1	Klk1b1	1	1.10429	0.889715	1.07581	1.09885	0.894594	0.865002	1.07516
P00848	ATP synthase subunit a OS=Mus musculus OX=10090 GN=Mtatp6 PE=1 SV=1	5.662	8	2	7	2	2	226	25.1	10.43	ATP6	1	1.19229	1.44231	1.23058	1.22518	1.46856	0.98395	1.08795
P01027	Complement C3 OS=Mus musculus OX=10090 GN=C3 PE=1 SV=3	69.216	15	22	46	22	22	1663	186.4	6.73	C3	1	1.25505	1.45261	1.70878	1.40194	1.7673	1.94416	1.81759
P01132	Pro-epidermal growth factor OS=Mus musculus OX=10090 GN=Egf PE=1 SV=2	1.851	1	1	4	0	1	1217	133	6.46	Egf	1	0.834711	0.721258	0.665692	0.847673	0.714798	0.774989	0.691916
P01887	Beta-2-microglobulin OS=Mus musculus OX=10090 GN=B2m PE=1 SV=2	22.082	15	2	65	2	2	119	13.8	8.44	B2m	1	1.22322	1.44102	1.7653	0.980414	1.22604	1.52409	1.78244
P01899	H-2 class I histocompatibility antigen, D-B alpha chain OS=Mus musculus OX=10090 GN=H2-D1 PE=1 SV=2	160.656	45	15	212	10	11	362	40.8	6.73	H2-D1	1	1.18482	1.33216	1.77495	0.946924	1.12969	1.31544	1.76283
P01901	H-2 class I histocompatibility antigen, K-B alpha chain OS=Mus musculus OX=10090 GN=H2-K1 PE=1 SV=1	130.65	60	15	125	12	12	369	41.3	6.39	H2-K1	1	1.26986	1.32624	1.77626	0.996653	1.2219	1.2698	1.66596
P02301	Histone H3.3C OS=Mus musculus OX=10090 GN=H3f3c PE=3 SV=3	44.479	60	8	58	0	3	136	15.3	11.14	H3f3c; Gm7426	1	1.43333	1.52532	1.5139	1.26499	1.13912	0.848563	0.794243
P02798	Metallothionein-2 OS=Mus musculus OX=10090 GN=Mt2 PE=1 SV=2	17.036	34	3	12	3	3	61	6.1	7.83	Mt2	1	3.11761	4.37551	4.69855	1.31383	3.13738	4.00115	4.78166
P02802	Metallothionein-1 OS=Mus musculus OX=10090 GN=Mt1 PE=1 SV=1	20.21	34	3	14	3	3	61	6	7.96	Mt1	1	1.13029	1.0334	1.23538	1.24866	1.08395	1.18869	1.26634
P03888	NADH-ubiquinone oxidoreductase chain 1 OS=Mus musculus OX=10090 GN=Mtnd1 PE=1 SV=3	20.399	9	3	9	3	3	318	36	6.93	ND1	1	0.728854	0.804116	0.531443	0.896613	0.686598	0.678566	0.549373
P03899	NADH-ubiquinone oxidoreductase chain 3 OS=Mus musculus OX=10090 GN=Mtnd3 PE=1 SV=3	9.84	13	1	8	1	1	115	13.2	4.64	ND3	1	0.739591	0.972441	0.628705	0.925134	0.849921	0.66603	0.536259
P03930	ATP synthase protein 8 OS=Mus musculus OX=10090 GN=Mtatp8 PE=1 SV=1	11.658	34	2	11	2	2	67	7.8	9.88	ATP8	1	0.957469	1.02229	0.985546	1.07578	0.9622	1.05743	0.917555
P03958	Adenosine deaminase OS=Mus musculus OX=10090 GN=Ada PE=1 SV=3	22.228	13	4	15	4	4	352	40	5.72	Ada	1	0.792753	0.808352	0.741013	1.06556	0.902459	0.727137	0.695222
P04117	Fatty acid-binding protein, adipocyte OS=Mus musculus OX=10090 GN=Fabp4 PE=1 SV=3	30.113	32	5	13	5	5	132	14.6	8.4	Fabp4	1	1.18176	1.19305	1.57565	1.16117	1.36989	1.36393	1.79178
P04202	Transforming growth factor beta-1 OS=Mus musculus OX=10090 GN=Tgfb1 PE=1 SV=1	35.155	23	8	15	8	8	390	44.3	8.62	Tgfb1	1	0.965436	1.00821	1.08955	1.13402	1.06589	1.13216	1.26502
P04441	H-2 class II histocompatibility antigen gamma chain OS=Mus musculus OX=10090 GN=Cd74 PE=1 SV=3	33.205	24	6	35	6	6	279	31.5	8.34	Cd74	1	1.31252	1.44489	1.15335	0.489798	0.729736	0.718855	0.568567
P04627	Serine/threonine-protein kinase A-Raf OS=Mus musculus OX=10090 GN=Araf PE=1 SV=2	30.175	16	9	23	5	5	604	67.5	9.11	Araf	1	0.958344	0.882446	0.992853	1.01096	0.994287	0.885967	0.992087
P04925	Major prion protein OS=Mus musculus OX=10090 GN=Prnp PE=1 SV=2	6.558	8	2	7	2	2	254	28	9.33	Prnp	1	1.36686	1.74673	1.02471	0.964972	1.45761	1.59168	0.969179
P05017	Insulin-like growth factor I OS=Mus musculus OX=10090 GN=Igf1 PE=1 SV=2	6.919	19	2	4	2	2	153	17.1	9.38	Igf1	1	1.32244	1.74391	1.44064	0.88588	1.1863	1.50543	1.44348
P05063	Fructose-bisphosphate aldolase C OS=Mus musculus OX=10090 GN=Aldoc PE=1 SV=4	152.217	61	20	201	14	14	363	39.4	7.12	Aldoc	1	0.950184	0.7802	0.846133	0.931372	0.871407	0.708873	0.753283
P05064	Fructose-bisphosphate aldolase A OS=Mus musculus OX=10090 GN=Aldoa PE=1 SV=2	408.872	89	28	1349	22	22	364	39.3	8.09	Aldoa	1	0.935796	0.789192	0.986671	0.962959	0.856089	0.70911	0.930984
P05132	cAMP-dependent protein kinase catalytic subunit alpha OS=Mus musculus OX=10090 GN=Prkaca PE=1 SV=3	103.373	41	16	111	9	9	351	40.5	8.79	Prkaca	1	0.92645	0.771285	0.829064	1.08405	0.997957	0.825565	0.847203
P05201	Aspartate aminotransferase, cytoplasmic OS=Mus musculus OX=10090 GN=Got1 PE=1 SV=3	114.169	55	20	140	20	20	413	46.2	7.14	Got1	1	0.896846	0.731661	0.804355	1.09484	0.971614	0.78454	0.872762
P05202	Aspartate aminotransferase, mitochondrial OS=Mus musculus OX=10090 GN=Got2 PE=1 SV=1	161.418	55	23	262	23	23	430	47.4	9	Got2	1	0.944808	0.955202	0.836224	0.890329	0.834053	0.903571	0.797886
P05555	Integrin alpha-M OS=Mus musculus OX=10090 GN=Itgam PE=1 SV=2	366.077	40	36	454	36	36	1153	127.4	7.27	Itgam	1	0.915059	0.938541	0.846411	0.889853	0.827939	0.856469	0.743036
P05977	Myosin light chain 1/3, skeletal muscle isoform OS=Mus musculus OX=10090 GN=Myl1 PE=1 SV=2	32.156	9	2	56	0	2	188	20.6	5.03	Myl1	1	0.995235	0.859669	0.853175	0.984301	0.89355	0.820117	0.872917
P06151	L-lactate dehydrogenase A chain OS=Mus musculus OX=10090 GN=Ldha PE=1 SV=3	278.842	66	22	658	20	20	332	36.5	7.74	Ldha	1	0.921902	0.745143	1.02003	0.93643	0.820207	0.66013	0.925255
P06339	H-2 class I histocompatibility antigen, D-37 alpha chain OS=Mus musculus OX=10090 GN=H2-T23 PE=1 SV=1	30.652	19	6	23	4	5	357	40.8	6.35	H2-T23	1	1.34904	1.81436	1.89902	0.883103	1.25534	1.79289	1.97522
P06537	Glucocorticoid receptor OS=Mus musculus OX=10090 GN=Nr3c1 PE=1 SV=1	41.727	17	10	29	10	10	783	86	6.35	Nr3c1	1	1.11536	1.17416	1.18301	1.09431	1.18218	1.1265	1.13164
P06745	Glucose-6-phosphate isomerase OS=Mus musculus OX=10090 GN=Gpi PE=1 SV=4	369.491	60	29	459	29	29	558	62.7	8.13	Gpi1	1	0.921354	0.747143	0.905062	1.0108	0.911664	0.725219	0.854421
P06795	Multidrug resistance protein 1B OS=Mus musculus OX=10090 GN=Abcb1b PE=1 SV=1	161.701	32	35	127	17	17	1276	140.9	8.34	Abcb1b	1	0.885675	0.931279	0.738742	0.983244	0.925836	0.983621	0.734734
P06797	Cathepsin L1 OS=Mus musculus OX=10090 GN=Ctsl PE=1 SV=2	75.737	38	9	61	9	9	334	37.5	6.83	Ctsl	1	0.738306	0.606101	0.535859	0.695519	0.537294	0.459756	0.46769
P06800	Receptor-type tyrosine-protein phosphatase C OS=Mus musculus OX=10090 GN=Ptprc PE=1 SV=4	338.523	35	43	372	43	43	1293	144.7	5.94	N/A	1	1.01515	1.03742	0.866189	0.941853	0.961776	1.00121	0.789644
P06801	NADP-dependent malic enzyme OS=Mus musculus OX=10090 GN=Me1 PE=1 SV=2	21.695	15	8	17	8	8	572	63.9	7.44	Me1	1	0.9442	0.767057	0.840501	0.90116	0.871959	0.766844	0.788344
P06802	Ectonucleotide pyrophosphatase/phosphodiesterase family member 1 OS=Mus musculus OX=10090 GN=Enpp1 PE=1 SV=4	37.993	13	10	23	10	10	906	103.1	6.6	Enpp1	1	0.950801	0.961469	0.76681	1.15446	1.11306	1.13155	0.839634
P06869	Urokinase-type plasminogen activator OS=Mus musculus OX=10090 GN=Plau PE=1 SV=1	20.127	11	4	12	4	4	433	48.2	8.16	Plau	1	0.279344	0.365474	0.396	1.04695	0.356333	0.425986	0.444803
P07091	Protein S100-A4 OS=Mus musculus OX=10090 GN=S100a4 PE=1 SV=1	33.798	26	4	186	4	4	101	11.7	5.31	S100a4	1	0.893234	0.726495	0.712978	0.907498	0.793885	0.620307	0.59879
P07356	Annexin A2 OS=Mus musculus OX=10090 GN=Anxa2 PE=1 SV=2	234.816	77	28	421	28	28	339	38.7	7.69	Anxa2	1	0.952741	0.609027	0.650082	0.691856	0.581164	0.470695	0.551922
P07607	Thymidylate synthase OS=Mus musculus OX=10090 GN=Tyms PE=1 SV=1	27.43	18	5	14	5	5	307	34.9	6.46	Tyms	1	0.888303	0.710423	0.519336	1.04787	0.921212	0.75888	0.563097
P07742	Ribonucleoside-diphosphate reductase large subunit OS=Mus musculus OX=10090 GN=Rrm1 PE=1 SV=2	137.209	33	23	130	23	23	792	90.2	6.7	Rrm1	1	0.867117	0.62639	0.361342	1.04673	0.861705	0.596139	0.319657
P07901	Heat shock protein HSP 90-alpha OS=Mus musculus OX=10090 GN=Hsp90aa1 PE=1 SV=4	481.419	66	48	907	31	31	733	84.7	5.01	Hsp90aa1	1	0.934938	0.776056	0.861209	1.0061	0.93978	0.767501	0.865397
P08003	Protein disulfide-isomerase A4 OS=Mus musculus OX=10090 GN=Pdia4 PE=1 SV=3	407.213	62	40	522	40	40	638	71.9	5.31	Pdia4	1	0.936689	0.95174	0.876185	1.05329	0.989112	1.04006	0.911069
P08030	Adenine phosphoribosyltransferase OS=Mus musculus OX=10090 GN=Aprt PE=1 SV=2	74.253	66	10	99	10	10	180	19.7	6.79	Aprt	1	0.910918	0.728447	0.693626	0.957261	0.82034	0.647786	0.66862
P08043	Zinc finger protein 2 OS=Mus musculus OX=10090 GN=Zfp2 PE=2 SV=2	13.576	10	4	15	3	3	459	52.5	8.82	Zfp2	1	1.02133	1.38559	1.07858	0.865515	1.5493	1.49241	0.958004
P08074	Carbonyl reductase [NADPH] 2 OS=Mus musculus OX=10090 GN=Cbr2 PE=1 SV=1	64.339	45	12	76	10	10	244	25.9	9.01	Cbr2	1	1.05395	1.07632	1.23675	1.75823	1.73049	2.00061	1.85207
P08101	Low affinity immunoglobulin gamma Fc region receptor II OS=Mus musculus OX=10090 GN=Fcgr2 PE=1 SV=2	70.675	43	10	69	7	7	330	36.7	6.73	Fcgr2b	1	2.73605	6.64998	10.0889	1.24588	2.86438	7.17003	8.90679
P08103	Tyrosine-protein kinase HCK OS=Mus musculus OX=10090 GN=Hck PE=1 SV=4	112.866	53	25	118	21	21	524	59.1	7.24	Hck	1	1.20378	1.64413	1.82791	0.872366	1.12334	1.61525	1.58779
P08113	Endoplasmin OS=Mus musculus OX=10090 GN=Hsp90b1 PE=1 SV=2	535.611	62	47	1052	46	46	802	92.4	4.82	Hsp90b1	1	0.922909	0.944103	0.854421	0.998443	0.941215	1.00978	0.8804
P08207	Protein S100-A10 OS=Mus musculus OX=10090 GN=S100a10 PE=1 SV=2	33.165	28	4	47	4	4	97	11.2	6.77	S100a10	1	0.908055	0.704694	0.607667	0.70426	0.664116	0.54054	0.470992
P08226	Apolipoprotein E OS=Mus musculus OX=10090 GN=Apoe PE=1 SV=2	41.711	34	10	31	10	10	311	35.8	5.68	Apoe	1	0.815681	0.828949	0.84489	1.2794	1.08367	1.126	0.965053
P08228	Superoxide dismutase [Cu-Zn] OS=Mus musculus OX=10090 GN=Sod1 PE=1 SV=2	85.601	64	11	172	11	11	154	15.9	6.51	Sod1	1	0.897517	0.733361	0.777086	0.912048	0.797132	0.639232	0.682264
P08249	Malate dehydrogenase, mitochondrial OS=Mus musculus OX=10090 GN=Mdh2 PE=1 SV=3	223.741	62	19	292	19	19	338	35.6	8.68	Mdh2	1	0.928089	0.963519	0.877248	0.950608	0.880838	0.98105	0.876682
P08505	Interleukin-6 OS=Mus musculus OX=10090 GN=Il6 PE=1 SV=1	1.597	3	1	3	1	1	211	24.4	7.42	Il6	1	0.628089	0.690244	1.10439	0.84493	0.858108	0.702666	0.772587
P08508	Low affinity immunoglobulin gamma Fc region receptor III OS=Mus musculus OX=10090 GN=Fcgr3 PE=1 SV=1	47.241	29	8	51	5	5	261	30	9.29	Fcgr3	1	1.02744	0.99569	0.809294	0.943171	1.004	0.925384	0.720741
P08556	GTPase NRas OS=Mus musculus OX=10090 GN=Nras PE=1 SV=1	81.039	56	8	54	2	2	189	21.2	5.17	Nras	1	0.920027	0.905081	0.803668	1.00595	0.92048	0.956822	0.812374
P08752	Guanine nucleotide-binding protein G(i) subunit alpha-2 OS=Mus musculus OX=10090 GN=Gnai2 PE=1 SV=5	248.818	70	21	444	12	12	355	40.5	5.45	Gnai2	1	0.905413	0.920321	0.842559	0.938253	0.895613	0.916405	0.806763
P08775	DNA-directed RNA polymerase II subunit RPB1 OS=Mus musculus OX=10090 GN=Polr2a PE=1 SV=3	132.216	21	35	93	35	35	1970	217	7.37	Polr2a	1	0.922741	0.85413	0.795187	1.05449	0.883676	0.84574	0.772829
P08905	Lysozyme C-2 OS=Mus musculus OX=10090 GN=Lyz2 PE=1 SV=2	63.374	36	4	117	2	2	148	16.7	8.81	Lyz2	1	0.667318	0.573089	0.478519	0.739739	0.518962	0.444526	0.39001
P09055	Integrin beta-1 OS=Mus musculus OX=10090 GN=Itgb1 PE=1 SV=1	184.107	39	26	174	26	26	798	88.2	5.94	Itgb1	1	0.996937	1.09603	0.908469	0.887377	0.89208	1.02271	0.827886
P09103	Protein disulfide-isomerase OS=Mus musculus OX=10090 GN=P4hb PE=1 SV=2	434.083	75	36	940	36	36	509	57	4.88	P4hb	1	0.918729	0.956876	0.904159	0.979787	0.90608	0.973626	0.904777
P09405	Nucleolin OS=Mus musculus OX=10090 GN=Ncl PE=1 SV=2	293.809	59	48	419	48	48	707	76.7	4.75	Ncl	1	1.02111	0.92011	0.863712	1.00925	0.94723	0.905289	0.874985
P09411	Phosphoglycerate kinase 1 OS=Mus musculus OX=10090 GN=Pgk1 PE=1 SV=4	467.798	79	34	837	27	27	417	44.5	7.9	Pgk1	1	0.907207	0.766748	1.0531	0.997952	0.909475	0.75274	1.03795
P09450	Transcription factor jun-B OS=Mus musculus OX=10090 GN=Junb PE=1 SV=1	41.555	32	7	25	6	6	344	35.7	9.22	Junb	1	3.78182	3.54808	2.10281	0.993565	3.79842	3.52414	1.9128
P09528	Ferritin heavy chain OS=Mus musculus OX=10090 GN=Fth1 PE=1 SV=2	14.445	27	5	12	5	5	182	21.1	5.88	Fth1	1	1.09027	1.25686	1.53229	1.24588	1.29327	1.34782	1.40699
P09542	Myosin light chain 3 OS=Mus musculus OX=10090 GN=Myl3 PE=1 SV=4	32.156	8	2	56	0	2	204	22.4	5.1	Myl3	1	0.995235	0.859669	0.853175	0.984301	0.89355	0.820117	0.872917
P09581	Macrophage colony-stimulating factor 1 receptor OS=Mus musculus OX=10090 GN=Csf1r PE=1 SV=3	119.068	27	23	94	22	22	977	109.1	6.21	Csf1r	1	0.244602	0.21701	0.304019	0.856506	0.208819	0.221649	0.279261
P09671	Superoxide dismutase [Mn], mitochondrial OS=Mus musculus OX=10090 GN=Sod2 PE=1 SV=3	73.324	48	9	96	9	9	222	24.6	8.62	Sod2	1	1.48983	2.12058	4.24307	0.914748	1.36545	2.07447	3.83229
P09925	Surfeit locus protein 1 OS=Mus musculus OX=10090 GN=Surf1 PE=1 SV=3	5.072	6	2	4	2	2	306	34.8	9.72	Surf1	1	0.885134	0.874451	0.821303	0.983618	0.848418	0.891079	0.884083
P0C0A3	Charged multivesicular body protein 6 OS=Mus musculus OX=10090 GN=Chmp6 PE=1 SV=2	29.785	23	4	20	4	4	200	23.4	5.44	Chmp6	1	0.908209	0.977959	0.867866	0.993265	0.920677	0.985183	0.857148
P0C0S6	Histone H2A.Z OS=Mus musculus OX=10090 GN=H2afz PE=1 SV=2	19.326	31	4	36	0	2	128	13.5	10.58	H2afz	1	1.24274	1.34916	0.970675	1.04874	1.13992	0.797951	0.774007
P0C6B7	Immunoglobulin superfamily member 6 OS=Mus musculus OX=10090 GN=Igsf6 PE=2 SV=1	32.209	22	5	20	5	5	237	26.3	8.73	Igsf6	1	1.20994	1.42722	1.1173	0.910353	1.08818	1.23317	1.01632
P0C8B4	EKC/KEOPS complex subunit GON7 OS=Mus musculus OX=10090 GN=Gon7 PE=3 SV=1	12.842	31	2	10	2	2	98	10.3	4.09	AK010878; Gon7	1	0.86419	0.75875	0.850733	0.98118	0.902864	0.812713	0.824079
P0DJE0	Protein PET100 homolog, mitochondrial OS=Mus musculus OX=10090 GN=Pet100 PE=1 SV=1	1.718	9	1	5	1	1	76	9.4	9.13	2900053A13Rik; Pet100	1	0.903501	0.863122	1.15941	1.02483	0.905941	1.0238	1.12566
P0DN34	NADH dehydrogenase [ubiquinone] 1 beta subcomplex subunit 1 OS=Mus musculus OX=10090 GN=Ndufb1 PE=3 SV=1	3.661	19	1	6	1	1	57	7	8.21	LOC102631912	1	0.898835	0.966569	0.757569	0.912702	0.868309	0.759364	0.697212
P0DOV1	Interferon-activable protein 205-B OS=Mus musculus OX=10090 GN=Mnda PE=1 SV=1	231.383	74	25	302	4	4	425	46.9	8	Mnda; Ifi211	1	2.02117	2.85593	2.97135	0.864919	2.1416	2.95768	2.92208
P0DOV2	Interferon-activable protein 204 OS=Mus musculus OX=10090 GN=Ifi204 PE=1 SV=1	313.385	67	40	392	21	21	619	69.4	8.69	Ifi204	1	1.69292	2.00589	1.95498	0.880735	1.58669	1.99194	1.83872
P0DP27	Calmodulin-2 OS=Mus musculus OX=10090 GN=Calm2 PE=1 SV=1	169.347	87	12	436	12	12	149	16.8	4.22	Calm3; Calm1; Calm2	1	0.95521	0.895654	0.854347	1.02229	0.971322	0.886934	0.852843
P0DP99	Short transmembrane mitochondrial protein 1 OS=Mus musculus OX=10090 GN=Stmp1 PE=3 SV=1	3.185	15	1	3	1	1	47	5.4	9.13	N/A	1	0.993668	1.07693	0.945043	1.06229	0.958416	0.867381	1.01116
P0DPD9	EEF1AKMT4-ECE2 readthrough transcript protein OS=Mus musculus OX=10090 GN=Eef1akmt4-Ece2 PE=1 SV=1	3.773	1	1	3	0	1	881	99.4	5.08	N/A	1	1.08423	0.9481	0.844137	0.979432	1.04228	0.985706	0.887672
P0DPE0	EEF1A lysine methyltransferase 4 OS=Mus musculus OX=10090 GN=Eef1akmt4 PE=2 SV=1	3.773	5	1	3	0	1	255	28.5	5.41	N/A	1	1.08423	0.9481	0.844137	0.979432	1.04228	0.985706	0.887672
P10107	Annexin A1 OS=Mus musculus OX=10090 GN=Anxa1 PE=1 SV=2	270.794	73	26	442	25	25	346	38.7	7.37	Anxa1	1	0.921416	0.780329	0.717982	0.749033	0.74466	0.652445	0.606259
P10126	Elongation factor 1-alpha 1 OS=Mus musculus OX=10090 GN=Eef1a1 PE=1 SV=3	554.03	76	29	1959	29	29	462	50.1	9.01	Eef1a1; LOC101056619	1	0.931591	0.894479	0.906605	1.07673	0.995278	0.917268	0.894664
P10404	MLV-related proviral Env polyprotein OS=Mus musculus OX=10090 PE=1 SV=3	40.458	20	10	25	10	10	641	69.6	7.96	Env	1	0.819243	0.676414	0.299754	0.849485	0.722199	0.587077	0.26474
P10518	Delta-aminolevulinic acid dehydratase OS=Mus musculus OX=10090 GN=Alad PE=1 SV=1	26.114	34	6	11	6	6	330	36	6.79	Alad	1	1.04867	0.880661	0.956968	1.19696	0.994143	1.02265	0.968163
P10605	Cathepsin B OS=Mus musculus OX=10090 GN=Ctsb PE=1 SV=2	363.8	69	19	1159	19	19	339	37.3	5.91	Ctsb	1	0.91138	0.862516	0.762994	1.06729	1.0079	0.933455	0.829855
P10630	Eukaryotic initiation factor 4A-II OS=Mus musculus OX=10090 GN=Eif4a2 PE=1 SV=2	117.616	39	15	188	4	4	407	46.4	5.48	Eif4a2	1	0.772181	0.782858	0.825003	0.982528	0.911338	0.828011	0.874074
P10639	Thioredoxin OS=Mus musculus OX=10090 GN=Txn PE=1 SV=3	71.028	87	7	224	7	7	105	11.7	4.92	Txn1	1	0.942284	0.824779	0.976707	0.985058	0.894158	0.778943	0.953292
P10649	Glutathione S-transferase Mu 1 OS=Mus musculus OX=10090 GN=Gstm1 PE=1 SV=2	129.128	69	15	159	10	10	218	26	7.94	Gstm1	1	0.916097	0.7894	0.969301	0.9572	0.899552	0.760389	0.994661
P10711	Transcription elongation factor A protein 1 OS=Mus musculus OX=10090 GN=Tcea1 PE=1 SV=2	94.763	55	18	83	18	18	301	33.9	8.38	Tcea1	1	0.971661	0.90576	0.959772	1.04939	1.00684	0.92404	0.946048
P10810	Monocyte differentiation antigen CD14 OS=Mus musculus OX=10090 GN=Cd14 PE=1 SV=1	158.127	54	14	114	14	14	366	39.2	5.21	Cd14	1	1.46687	1.50765	1.24215	1.0223	1.38682	1.57758	1.17811
P10833	Ras-related protein R-Ras OS=Mus musculus OX=10090 GN=Rras PE=1 SV=1	52.985	47	9	39	7	7	218	23.7	6.79	Rras	1	0.887281	0.963015	1.11767	0.899032	0.881341	0.937018	1.12725
P10852	4F2 cell-surface antigen heavy chain OS=Mus musculus OX=10090 GN=Slc3a2 PE=1 SV=1	172.407	47	23	174	23	23	526	58.3	5.91	Slc3a2	1	0.753171	0.807975	0.796088	0.760223	0.629124	0.746819	0.675619
P10853	Histone H2B type 1-F/J/L OS=Mus musculus OX=10090 GN=Hist1h2bf PE=1 SV=2	71.973	58	9	208	0	1	126	13.9	10.32	Hist1h2br; Hist1h2bl; Hist1h2bf; Hist1h2bq; Hist1h2bn; Hist1h2bj	1	1.13469	1.3711	1.1113	1.13806	0.924734	0.780546	0.639265
P10922	Histone H1.0 OS=Mus musculus OX=10090 GN=H1f0 PE=2 SV=4	9.944	14	4	13	4	4	194	20.8	10.9	H1f0	1	0.929463	0.914182	0.756428	0.694594	0.674329	0.731351	0.798066
P11031	Activated RNA polymerase II transcriptional coactivator p15 OS=Mus musculus OX=10090 GN=Sub1 PE=1 SV=3	56.531	52	8	57	8	8	127	14.4	9.6	Sub1	1	0.948451	0.802749	0.913532	1.14852	1.10419	0.965321	1.00383
P11103	Poly [ADP-ribose] polymerase 1 OS=Mus musculus OX=10090 GN=Parp1 PE=1 SV=3	167.943	34	33	122	33	33	1013	113	8.95	Parp1	1	0.799115	0.560923	0.42533	0.883582	0.814928	0.693715	0.379036
P11152	Lipoprotein lipase OS=Mus musculus OX=10090 GN=Lpl PE=1 SV=3	71.438	38	15	39	15	15	474	53.1	7.87	Lpl	1	0.507515	0.451275	0.375611	1.32059	0.646611	0.55652	0.49214
P11157	Ribonucleoside-diphosphate reductase subunit M2 OS=Mus musculus OX=10090 GN=Rrm2 PE=1 SV=1	69.813	38	12	42	12	12	390	45.1	5.45	Rrm2	1	0.724711	0.421408	0.203825	0.926669	0.650184	0.347352	0.173006
P11352	Glutathione peroxidase 1 OS=Mus musculus OX=10090 GN=Gpx1 PE=1 SV=2	93.44	55	9	91	9	9	201	22.3	7.21	Gpx1	1	0.890519	0.778988	0.86132	4.78739	4.46412	4.31698	5.41346
P11438	Lysosome-associated membrane glycoprotein 1 OS=Mus musculus OX=10090 GN=Lamp1 PE=1 SV=2	106.844	25	6	197	6	6	406	43.8	8.4	Lamp1	1	0.917423	0.897309	0.916531	1.022	0.982777	1.00468	1.00608
P11440	Cyclin-dependent kinase 1 OS=Mus musculus OX=10090 GN=Cdk1 PE=1 SV=3	91.497	59	14	90	12	12	297	34.1	8.43	Cdk1	1	0.907869	0.692711	0.36804	1.11577	0.971928	0.692754	0.339612
P11499	Heat shock protein HSP 90-beta OS=Mus musculus OX=10090 GN=Hsp90ab1 PE=1 SV=3	577.285	68	49	1107	31	31	724	83.2	5.03	Hsp90ab1	1	0.927045	0.783291	0.893015	1.04161	0.955348	0.80595	0.918175
P11680	Properdin OS=Mus musculus OX=10090 GN=Cfp PE=2 SV=2	90.962	33	11	71	11	11	464	50.3	7.84	Cfp	1	0.885508	0.916339	1.35056	1.03122	0.936319	1.07251	1.33641
P11688	Integrin alpha-5 OS=Mus musculus OX=10090 GN=Itga5 PE=1 SV=3	100.57	21	20	103	20	20	1053	115	5.95	Itga5	1	1.15593	1.30978	1.39091	0.801005	1.01333	1.28921	1.33431
P11835	Integrin beta-2 OS=Mus musculus OX=10090 GN=Itgb2 PE=1 SV=2	403.883	58	37	537	36	36	771	85	7.12	Itgb2	1	0.953139	1.04725	1.00581	0.910958	0.869585	0.939067	0.859665
P11928	2'-5'-oligoadenylate synthase 1A OS=Mus musculus OX=10090 GN=Oas1a PE=1 SV=2	126.78	44	14	115	14	14	367	42.4	8.09	Oas1a	1	1.07037	1.2476	1.34876	0.9489	0.975851	1.23379	1.31839
P11930	Nucleoside diphosphate-linked moiety X motif 19 OS=Mus musculus OX=10090 GN=Nudt19 PE=1 SV=2	12.8	17	3	3	3	3	357	40.3	6.68	Nudt19	1	0.792312	0.96653	0.785389	1.06845	0.926774	0.936391	0.799637
P11983	T-complex protein 1 subunit alpha OS=Mus musculus OX=10090 GN=Tcp1 PE=1 SV=3	329.206	78	32	291	32	32	556	60.4	6.16	Tcp1	1	0.920095	0.769826	0.804283	1.02251	0.945335	0.805705	0.786472
P12023	Amyloid-beta A4 protein OS=Mus musculus OX=10090 GN=App PE=1 SV=3	27.407	10	6	13	6	6	770	86.7	4.79	App	1	0.955912	1.13326	1.10586	1.0593	1.00576	1.23535	1.11652
P12265	Beta-glucuronidase OS=Mus musculus OX=10090 GN=Gusb PE=1 SV=2	245.434	45	22	261	22	22	648	74.1	6.7	Gusb	1	0.910238	0.920181	0.904879	1.0062	0.900587	0.968335	0.95668
P12367	cAMP-dependent protein kinase type II-alpha regulatory subunit OS=Mus musculus OX=10090 GN=Prkar2a PE=1 SV=2	75.501	40	13	56	12	12	401	45.4	4.89	Prkar2a	1	0.886609	0.777858	0.697995	0.961056	0.900891	0.783353	0.676531
P12382	ATP-dependent 6-phosphofructokinase, liver type OS=Mus musculus OX=10090 GN=Pfkl PE=1 SV=4	165.492	43	24	131	18	18	780	85.3	7.17	Pfkl	1	0.857075	0.761149	1.11198	0.961144	0.893397	0.746024	1.03211
P12787	Cytochrome c oxidase subunit 5A, mitochondrial OS=Mus musculus OX=10090 GN=Cox5a PE=1 SV=2	53.577	60	8	65	8	8	146	16.1	6.54	Cox5a	1	0.874236	0.923243	0.647777	0.907013	0.686552	0.72515	0.603302
P12815	Programmed cell death protein 6 OS=Mus musculus OX=10090 GN=Pdcd6 PE=1 SV=2	23.961	47	8	18	8	8	191	21.9	5.4	Pdcd6	1	0.868026	0.783508	0.742412	0.943665	0.840246	0.812569	0.767079
P12970	60S ribosomal protein L7a OS=Mus musculus OX=10090 GN=Rpl7a PE=1 SV=2	213.911	56	20	205	20	20	266	30	10.56	Rpl7a	1	0.88367	0.853388	0.849979	1.01578	0.924892	0.866028	0.874433
P13020	Gelsolin OS=Mus musculus OX=10090 GN=Gsn PE=1 SV=3	377.678	54	30	601	30	30	780	85.9	6.18	Gsn	1	0.853367	0.742648	0.758438	0.93462	0.836522	0.669914	0.698527
P13405	Retinoblastoma-associated protein OS=Mus musculus OX=10090 GN=Rb1 PE=1 SV=2	15.448	6	6	10	6	6	921	105.3	7.93	Rb1	1	0.912253	0.829064	0.635352	1.08545	0.998586	0.803581	0.656682
P13439	Uridine 5'-monophosphate synthase OS=Mus musculus OX=10090 GN=Umps PE=1 SV=3	101.087	44	20	79	20	20	481	52.3	6.61	Umps	1	0.916446	0.750547	0.693731	1.03157	0.923886	0.755242	0.671639
P13597	Intercellular adhesion molecule 1 OS=Mus musculus OX=10090 GN=Icam1 PE=1 SV=1	124.554	28	16	119	16	16	537	58.8	6.13	Icam1	1	4.75702	5.49776	3.15573	0.881201	4.83652	5.65655	2.85044
P13808	Anion exchange protein 2 OS=Mus musculus OX=10090 GN=Slc4a2 PE=1 SV=1	72.081	21	18	55	18	18	1237	136.7	6.14	Slc4a2	1	0.932847	1.06817	0.949934	0.998676	0.966363	1.03969	0.945052
P13864	DNA (cytosine-5)-methyltransferase 1 OS=Mus musculus OX=10090 GN=Dnmt1 PE=1 SV=5	238.468	41	53	184	53	53	1620	183.1	7.74	Dnmt1	1	0.836329	0.681156	0.497493	1.0233	0.861029	0.740154	0.479812
P14069	Protein S100-A6 OS=Mus musculus OX=10090 GN=S100a6 PE=1 SV=3	20.423	65	6	62	6	6	89	10	5.48	S100a6	1	0.926158	0.728686	0.71695	0.934755	0.825711	0.609017	0.627322
P14106	Complement C1q subcomponent subunit B OS=Mus musculus OX=10090 GN=C1qb PE=1 SV=2	51.886	40	9	75	8	9	253	26.7	8.15	C1qb	1	0.943437	0.858216	0.646276	0.994054	0.94007	0.908223	0.594924
P14115	60S ribosomal protein L27a OS=Mus musculus OX=10090 GN=Rpl27a PE=1 SV=5	40.136	34	5	68	5	5	148	16.6	11.12	Rpl27a	1	0.847425	0.797597	0.742162	0.993373	0.88495	0.819615	0.788841
P14131	40S ribosomal protein S16 OS=Mus musculus OX=10090 GN=Rps16 PE=1 SV=4	82.09	69	15	150	15	15	146	16.4	10.21	Rps16-ps2; Rps16	1	0.873445	0.777335	0.788381	0.999963	0.904451	0.771775	0.80228
P14148	60S ribosomal protein L7 OS=Mus musculus OX=10090 GN=Rpl7 PE=1 SV=2	182.972	54	22	280	22	22	270	31.4	10.89	Rpl7	1	0.902187	0.891394	0.89299	0.986156	0.934991	0.868461	0.914233
P14152	Malate dehydrogenase, cytoplasmic OS=Mus musculus OX=10090 GN=Mdh1 PE=1 SV=3	156.919	42	15	233	15	15	334	36.5	6.58	Mdh1	1	0.921353	0.781766	0.82836	0.983657	0.91546	0.728335	0.800815
P14206	40S ribosomal protein SA OS=Mus musculus OX=10090 GN=Rpsa PE=1 SV=4	144.005	54	14	127	14	14	295	32.8	4.87	Rpsa; LOC100045332; LOC100505031; LOC102642689	1	0.874849	0.783252	0.778839	1.00937	0.938433	0.812218	0.779329
P14211	Calreticulin OS=Mus musculus OX=10090 GN=Calr PE=1 SV=1	394.449	69	29	954	29	29	416	48	4.49	Calr	1	0.9688	0.97621	0.860818	0.981389	0.924474	0.976773	0.860877
P14434	H-2 class II histocompatibility antigen, A-B alpha chain OS=Mus musculus OX=10090 GN=H2-Aa PE=1 SV=2	11.27	19	3	7	3	3	256	28.1	4.78	H2-Aa	1	0.988747	1.24856	1.1387	0.861409	0.912483	1.33561	0.944734
P14483	H-2 class II histocompatibility antigen, A beta chain OS=Mus musculus OX=10090 GN=H2-Ab1 PE=1 SV=1	14.216	18	4	9	4	4	265	30.1	7.24	H2-Ab1	1	1.14771	1.41842	1.03369	0.893354	0.925748	1.15765	0.787405
P14576	Signal recognition particle 54 kDa protein OS=Mus musculus OX=10090 GN=Srp54 PE=1 SV=2	113.238	49	21	97	21	21	504	55.7	8.75	Srp54a; Srp54b	1	0.949734	0.870319	0.930057	1.08441	1.00348	0.916048	0.958409
P14685	26S proteasome non-ATPase regulatory subunit 3 OS=Mus musculus OX=10090 GN=Psmd3 PE=1 SV=3	201.836	57	27	204	27	27	530	60.7	8.44	Psmd3	1	0.935616	0.807928	0.923696	1.03365	0.973333	0.852772	0.899431
P14733	Lamin-B1 OS=Mus musculus OX=10090 GN=Lmnb1 PE=1 SV=3	393.468	64	41	467	38	38	588	66.7	5.16	Lmnb1	1	0.904123	0.930084	0.607766	1.00437	0.902146	0.982232	0.647968
P14824	Annexin A6 OS=Mus musculus OX=10090 GN=Anxa6 PE=1 SV=3	359.253	75	47	404	45	45	673	75.8	5.5	Anxa6	1	0.978744	0.82192	1.21612	0.908541	0.874015	0.842777	1.15787
P14869	60S acidic ribosomal protein P0 OS=Mus musculus OX=10090 GN=Rplp0 PE=1 SV=3	117.599	56	14	176	14	14	317	34.2	6.25	Rplp0	1	0.836129	0.797758	0.817159	0.971376	0.893027	0.814635	0.838774
P14901	Heme oxygenase 1 OS=Mus musculus OX=10090 GN=Hmox1 PE=1 SV=1	213.077	68	12	198	12	12	289	32.9	6.54	Hmox1	1	0.812135	1.17193	5.10971	1.05666	0.837425	1.62621	5.33456
P15105	Glutamine synthetase OS=Mus musculus OX=10090 GN=Glul PE=1 SV=6	26.27	15	5	12	5	5	373	42.1	7.08	Glul	1	0.733112	0.60703	0.666271	1.12195	0.794786	0.586602	0.639339
P15307	Proto-oncogene c-Rel OS=Mus musculus OX=10090 GN=Rel PE=1 SV=2	42.269	21	12	38	11	11	587	64.9	6.54	Rel	1	1.35523	1.25662	1.23419	0.992806	1.44361	1.24937	1.23036
P15379	CD44 antigen OS=Mus musculus OX=10090 GN=Cd44 PE=1 SV=3	118.659	11	10	155	10	10	778	85.6	4.96	Cd44	1	1.19346	1.33103	1.21206	0.930727	1.06698	1.18667	1.09063
P15532	Nucleoside diphosphate kinase A OS=Mus musculus OX=10090 GN=Nme1 PE=1 SV=1	103.252	84	12	172	7	7	152	17.2	7.37	Nme1	1	0.891448	0.796723	0.784472	1.11777	1.01613	0.832872	0.793326
P15535	Beta-1,4-galactosyltransferase 1 OS=Mus musculus OX=10090 GN=B4galt1 PE=1 SV=1	30.358	19	7	19	6	6	399	44.4	9.38	B4galt1	1	0.876235	0.789105	0.821419	1.06663	0.848121	0.810014	0.894068
P15702	Leukosialin OS=Mus musculus OX=10090 GN=Spn PE=1 SV=1	40.943	26	6	21	6	6	395	40	4.96	Spn	1	0.729047	0.9843	1.16278	0.809878	0.71237	0.756451	0.916018
P15864	Histone H1.2 OS=Mus musculus OX=10090 GN=Hist1h1c PE=1 SV=2	142.078	44	20	373	5	5	212	21.3	11	Hist1h1c	1	1.08823	1.03149	0.827212	0.794301	0.787017	0.887994	0.86657
P15949	Kallikrein 1-related peptidase b9 OS=Mus musculus OX=10090 GN=Klk1b9 PE=2 SV=1	2.411	3	1	4	0	1	261	28.9	7.64	Klk1b9	1	1.10429	0.889715	1.07581	1.09885	0.894594	0.865002	1.07516
P16045	Galectin-1 OS=Mus musculus OX=10090 GN=Lgals1 PE=1 SV=3	178.164	76	8	759	8	8	135	14.9	5.49	Lgals1	1	0.967708	0.926563	0.915055	1.10238	1.0061	0.976755	0.930184
P16110	Galectin-3 OS=Mus musculus OX=10090 GN=Lgals3 PE=1 SV=3	264.277	39	10	1475	10	10	264	27.5	8.38	Lgals3	1	0.995368	0.870083	0.791382	0.911999	0.845089	0.735358	0.788995
P16125	L-lactate dehydrogenase B chain OS=Mus musculus OX=10090 GN=Ldhb PE=1 SV=2	30.147	20	6	69	4	4	334	36.5	6.05	Ldhb	1	0.928822	0.847434	0.855101	1.21468	1.07391	0.96041	0.941496
P16254	Signal recognition particle 14 kDa protein OS=Mus musculus OX=10090 GN=Srp14 PE=1 SV=1	34.925	38	6	28	6	6	110	12.5	10.17	Srp14; LOC100504988; LOC102642637	1	0.916703	0.800687	0.841388	1.05017	0.943813	0.832233	0.903372
P16330	2',3'-cyclic-nucleotide 3'-phosphodiesterase OS=Mus musculus OX=10090 GN=Cnp PE=1 SV=3	98.109	53	22	83	21	21	420	47.1	8.97	Cnp	1	0.968013	1.09094	1.0748	1.02187	1.0224	1.22071	1.10281
P16332	Methylmalonyl-CoA mutase, mitochondrial OS=Mus musculus OX=10090 GN=Mut PE=1 SV=2	63.303	25	13	37	13	13	748	82.8	6.89	Mut	1	0.941164	0.922697	0.825272	1.00122	0.928419	0.982863	0.828532
P16460	Argininosuccinate synthase OS=Mus musculus OX=10090 GN=Ass1 PE=1 SV=1	57.602	29	12	53	12	12	412	46.6	8.22	Ass1	1	1.0411	1.38513	5.07711	0.80411	0.825388	1.1974	3.92884
P16546	Spectrin alpha chain, non-erythrocytic 1 OS=Mus musculus OX=10090 GN=Sptan1 PE=1 SV=4	708.185	57	120	534	119	120	2472	284.4	5.33	Spna2; Sptan1	1	0.875993	0.815301	0.676533	0.999826	0.86618	0.82329	0.652271
P16675	Lysosomal protective protein OS=Mus musculus OX=10090 GN=Ctsa PE=1 SV=1	165.217	35	13	199	13	13	474	53.8	5.86	Ctsa	1	0.880682	0.877328	0.893573	0.991936	0.942341	0.921349	0.879956
P16858	Glyceraldehyde-3-phosphate dehydrogenase OS=Mus musculus OX=10090 GN=Gapdh PE=1 SV=2	462.922	77	21	1926	21	21	333	35.8	8.25	Gapdh; Gm20899; LOC100042025; Gapdh-ps15; Gm12033	1	0.90768	0.749366	0.910368	1.00317	0.908216	0.714682	0.880696
P16879	Tyrosine-protein kinase Fes/Fps OS=Mus musculus OX=10090 GN=Fes PE=1 SV=2	121.506	34	23	73	22	22	822	93.7	6.8	Fes	1	0.986274	0.894785	0.966701	1.0549	0.955294	0.884346	0.912815
P17047	Lysosome-associated membrane glycoprotein 2 OS=Mus musculus OX=10090 GN=Lamp2 PE=1 SV=2	63.467	29	9	119	9	9	415	45.7	7.39	Lamp2	1	0.915626	0.958815	1.08793	1.00618	0.928051	1.05045	1.10053
P17095	High mobility group protein HMG-I/HMG-Y OS=Mus musculus OX=10090 GN=Hmga1 PE=1 SV=4	33.052	56	5	46	5	5	107	11.6	10.32	Hmga1; Hmga1-rs1; Hmga1b	1	1.05828	1.11862	1.37167	0.906352	0.870469	0.887201	1.03666
P17156	Heat shock-related 70 kDa protein 2 OS=Mus musculus OX=10090 GN=Hspa2 PE=1 SV=2	151.86	31	19	378	4	4	633	69.6	5.67	Hspa2	1	0.897983	0.80195	0.786967	0.963091	0.830105	0.8139	0.725754
P17182	Alpha-enolase OS=Mus musculus OX=10090 GN=Eno1 PE=1 SV=3	449.775	76	25	1684	19	19	434	47.1	6.8	Eno1; Gm5506; Eno1b	1	0.886223	0.738954	0.894644	0.931799	0.833904	0.673142	0.819432
P17225	Polypyrimidine tract-binding protein 1 OS=Mus musculus OX=10090 GN=Ptbp1 PE=1 SV=2	235.951	51	16	189	13	13	527	56.4	8.34	Ptbp1	1	0.902063	0.858474	0.798329	0.969566	0.913323	0.884006	0.785642
P17426	AP-2 complex subunit alpha-1 OS=Mus musculus OX=10090 GN=Ap2a1 PE=1 SV=1	282.094	54	46	249	31	31	977	107.6	7.03	Ap2a1	1	0.919607	0.953891	0.838878	0.999421	0.941296	0.981394	0.874069
P17427	AP-2 complex subunit alpha-2 OS=Mus musculus OX=10090 GN=Ap2a2 PE=1 SV=2	327.115	57	48	320	33	33	938	104	6.93	Ap2a2	1	0.92178	0.903462	0.826468	1.03246	0.966292	1.00888	0.88018
P17433	Transcription factor PU.1 OS=Mus musculus OX=10090 GN=Spi1 PE=1 SV=2	5.478	7	2	10	2	2	272	31.3	6.84	Sfpi1; Spi1	1	1.28124	1.38846	0.811043	1.10179	1.23165	1.38951	0.857031
P17439	Glucosylceramidase OS=Mus musculus OX=10090 GN=Gba PE=1 SV=1	87.362	30	14	61	14	14	515	57.6	7.75	Gba	1	0.899042	0.871977	0.952766	0.996126	0.937012	0.928336	0.989733
P17563	Methanethiol oxidase OS=Mus musculus OX=10090 GN=Selenbp1 PE=1 SV=2	59.191	35	13	28	13	13	472	52.5	6.29	Selenbp1	1	0.932855	0.802183	0.938233	1.13489	1.01509	0.891995	0.957028
P17665	Cytochrome c oxidase subunit 7C, mitochondrial OS=Mus musculus OX=10090 GN=Cox7c PE=1 SV=1	17.036	32	3	27	3	3	63	7.3	11	Cox7c; Gm12338; LOC100048613; LOC102642884	1	0.804218	0.828376	0.535419	0.871682	0.683412	0.7042	0.468792
P17710	Hexokinase-1 OS=Mus musculus OX=10090 GN=Hk1 PE=1 SV=3	196.12	37	33	188	31	31	974	108.2	6.8	Hk1	1	0.999053	1.01664	1.09681	0.889914	0.891757	0.913725	1.00142
P17742	Peptidyl-prolyl cis-trans isomerase A OS=Mus musculus OX=10090 GN=Ppia PE=1 SV=2	188.597	85	14	474	14	14	164	18	7.9	Ppia	1	0.917109	0.784529	0.734078	1.06004	0.955478	0.757868	0.749237
P17751	Triosephosphate isomerase OS=Mus musculus OX=10090 GN=Tpi1 PE=1 SV=4	236.866	71	16	363	16	16	299	32.2	5.74	Tpi1	1	0.933543	0.776627	0.951331	0.97692	0.858647	0.711091	0.881624
P17809	Solute carrier family 2, facilitated glucose transporter member 1 OS=Mus musculus OX=10090 GN=Slc2a1 PE=1 SV=4	17.727	10	7	20	7	7	492	53.9	8.87	Slc2a1	1	0.841579	1.22063	2.29008	0.67602	0.6437	1.412	2.36789
P17918	Proliferating cell nuclear antigen OS=Mus musculus OX=10090 GN=Pcna PE=1 SV=2	175.87	62	15	244	14	14	261	28.8	4.77	Pcna	1	0.976306	0.763749	0.587579	1.06659	1.05771	0.805201	0.600618
P18052	Receptor-type tyrosine-protein phosphatase alpha OS=Mus musculus OX=10090 GN=Ptpra PE=1 SV=3	109.603	29	20	89	18	18	829	93.6	7.05	Ptpra	1	0.85148	0.805365	0.556338	0.997912	0.883265	0.845136	0.591203
P18155	Bifunctional methylenetetrahydrofolate dehydrogenase/cyclohydrolase, mitochondrial OS=Mus musculus OX=10090 GN=Mthfd2 PE=1 SV=1	74.895	54	13	56	11	13	350	37.8	8.88	Mthfd2	1	0.895192	0.939016	0.800715	0.844203	0.825645	0.86942	0.842346
P18181	CD48 antigen OS=Mus musculus OX=10090 GN=Cd48 PE=1 SV=1	55.986	35	7	49	7	7	240	27.4	7.69	Cd48	1	0.914648	0.961148	0.793099	0.999423	0.951288	1.04036	0.752236
P18242	Cathepsin D OS=Mus musculus OX=10090 GN=Ctsd PE=1 SV=1	321.53	49	15	462	15	15	410	44.9	7.15	Ctsd	1	0.87637	0.765514	0.751622	1.08406	0.915942	0.868413	0.80968
P18572	Basigin OS=Mus musculus OX=10090 GN=Bsg PE=1 SV=2	35.821	22	8	23	8	8	389	42.4	5.85	Bsg	1	0.909248	1.12465	3.09467	0.912796	0.826884	1.09631	2.97576
P18581	Cationic amino acid transporter 2 OS=Mus musculus OX=10090 GN=Slc7a2 PE=1 SV=3	62.257	19	12	35	12	12	657	71.8	7.15	Slc7a2	1	2.10416	4.08203	6.92987	1.11034	1.9942	4.33687	6.35309
P18608	Non-histone chromosomal protein HMG-14 OS=Mus musculus OX=10090 GN=Hmgn1 PE=1 SV=2	17.597	50	4	10	4	4	96	10.1	9.76	Hmgn1; LOC100044391; LOC102641809	1	1.01616	1.13253	1.28042	0.774481	0.798117	0.655252	1.06911
P18653	Ribosomal protein S6 kinase alpha-1 OS=Mus musculus OX=10090 GN=Rps6ka1 PE=1 SV=1	139.167	48	29	129	15	16	724	81.5	8.1	Rps6ka1	1	0.850215	0.714942	0.668967	1.05666	0.88158	0.737671	0.632985
P18654	Ribosomal protein S6 kinase alpha-3 OS=Mus musculus OX=10090 GN=Rps6ka3 PE=1 SV=2	175.831	55	37	165	23	24	740	83.6	6.89	Rps6ka3	1	0.963135	0.822571	0.794792	1.0586	0.992138	0.858196	0.795073
P18760	Cofilin-1 OS=Mus musculus OX=10090 GN=Cfl1 PE=1 SV=3	250.085	69	20	789	18	18	166	18.5	8.09	Cfl1	1	0.909666	0.744536	0.832511	1.03864	0.93422	0.774692	0.865837
P19096	Fatty acid synthase OS=Mus musculus OX=10090 GN=Fasn PE=1 SV=2	767.109	54	97	662	97	97	2504	272.3	6.58	Fasn	1	0.884551	0.727333	0.696287	1.11981	1.0068	0.817995	0.736044
P19157	Glutathione S-transferase P 1 OS=Mus musculus OX=10090 GN=Gstp1 PE=1 SV=2	32.782	34	4	18	4	4	210	23.6	7.87	Gstp1	1	1.01196	0.786704	0.963698	1.08753	0.969948	0.889849	0.959044
P19182	Interferon-related developmental regulator 1 OS=Mus musculus OX=10090 GN=Ifrd1 PE=1 SV=2	15	8	3	16	3	3	449	49.9	7.18	Ifrd1	1	1.51526	2.11776	2.56073	1.14492	1.6916	2.00501	3.34469
P19253	60S ribosomal protein L13a OS=Mus musculus OX=10090 GN=Rpl13a PE=1 SV=4	44.644	34	10	98	10	10	203	23.4	11.02	Rpl13a	1	0.864083	0.822142	0.762822	1.00371	0.894511	0.830464	0.791753
P19258	Protein Mpv17 OS=Mus musculus OX=10090 GN=Mpv17 PE=1 SV=1	17.849	24	3	16	3	3	176	19.7	9.44	Mpv17	1	0.918323	0.913611	0.864384	1.01628	0.966471	0.928124	0.965254
P19324	Serpin H1 OS=Mus musculus OX=10090 GN=Serpinh1 PE=1 SV=3	8.142	6	3	6	3	3	417	46.5	8.82	Serpinh1	1	0.856044	1.07294	0.868647	1.30657	1.29613	1.80156	1.46928
P19536	Cytochrome c oxidase subunit 5B, mitochondrial OS=Mus musculus OX=10090 GN=Cox5b PE=1 SV=1	22.461	24	3	48	3	3	128	13.8	8.38	Cox5b	1	0.842727	0.887068	0.526009	0.908525	0.719641	0.74501	0.470898
P19783	Cytochrome c oxidase subunit 4 isoform 1, mitochondrial OS=Mus musculus OX=10090 GN=Cox4i1 PE=1 SV=2	53.486	50	8	77	8	8	169	19.5	9.23	Cox4i1	1	0.820651	0.911917	0.623118	0.844237	0.696108	0.729607	0.535845
P19973	Lymphocyte-specific protein 1 OS=Mus musculus OX=10090 GN=Lsp1 PE=1 SV=2	207.458	72	20	239	20	20	330	36.7	4.82	Lsp1	1	1.0305	0.981875	0.826576	0.89408	0.867243	0.866014	0.709314
P20029	Endoplasmic reticulum chaperone BiP OS=Mus musculus OX=10090 GN=Hspa5 PE=1 SV=3	604.991	68	47	1456	44	44	655	72.4	5.16	Hspa5	1	0.959564	0.972365	0.914978	1.00575	0.966351	1.0267	0.947135
P20060	Beta-hexosaminidase subunit beta OS=Mus musculus OX=10090 GN=Hexb PE=1 SV=2	165.631	46	23	205	23	23	536	61.1	8.12	Hexb	1	0.854814	0.84332	0.82342	1.04002	0.961119	0.988382	0.915915
P20065	Thymosin beta-4 OS=Mus musculus OX=10090 GN=Tmsb4x PE=1 SV=1	28.152	40	6	107	4	4	50	5.7	5.06	Tmsb4x	1	1.10757	0.771764	0.800667	1.12351	1.05338	0.692428	0.92291
P20108	Thioredoxin-dependent peroxide reductase, mitochondrial OS=Mus musculus OX=10090 GN=Prdx3 PE=1 SV=1	72.328	43	9	73	9	9	257	28.1	7.58	Prdx3	1	0.914396	0.937381	0.858764	0.963625	0.924824	0.986459	0.873066
P20152	Vimentin OS=Mus musculus OX=10090 GN=Vim PE=1 SV=3	513.184	86	42	2105	41	41	466	53.7	5.12	Vim	1	1.00682	1.08117	0.72506	0.893632	0.765722	0.773828	0.487875
P20491	High affinity immunoglobulin epsilon receptor subunit gamma OS=Mus musculus OX=10090 GN=Fcer1g PE=1 SV=1	30.289	26	3	50	3	3	86	9.6	7.97	Fcer1g	1	1.16589	1.45834	1.80486	0.994468	1.15066	1.41018	1.70767
P20664	DNA primase small subunit OS=Mus musculus OX=10090 GN=Prim1 PE=1 SV=1	39.711	25	11	28	11	11	417	49.3	8.6	Prim1	1	0.776147	0.622826	0.510228	0.975317	0.82088	0.677317	0.535283
P20782	Acetylcholine receptor subunit epsilon OS=Mus musculus OX=10090 GN=Chrne PE=2 SV=1	1.645	1	1	4	0	1	493	54.9	5.05	Chrne	1	0.962202	0.850157	0.911166	1.1171	1.0526	0.77358	0.839732
P20934	Protein EVI2A OS=Mus musculus OX=10090 GN=Evi2a PE=1 SV=2	5.241	7	2	6	2	2	223	24.1	9.52	Evi2a	1	0.896874	0.994709	0.629646	0.883819	0.883514	0.899873	0.572435
P21107	Tropomyosin alpha-3 chain OS=Mus musculus OX=10090 GN=Tpm3 PE=1 SV=3	108.887	54	20	297	9	9	285	33	4.72	Tpm3	1	0.983484	0.844055	0.890892	1.03024	0.992157	0.873079	0.892111
P21126	Ubiquitin-like protein 4A OS=Mus musculus OX=10090 GN=Ubl4a PE=1 SV=1	22.469	52	7	21	7	7	157	17.8	8.44	Ubl4; Ubl4a; Slc10a3-ubl4; Gm38419; SlcUbl4a; Gm44504	1	0.993258	0.871109	0.811352	1.14785	1.07564	0.973851	0.875002
P21279	Guanine nucleotide-binding protein G(q) subunit alpha OS=Mus musculus OX=10090 GN=Gnaq PE=1 SV=4	93.326	55	16	84	9	9	359	42.1	5.68	Gnaq	1	0.959782	0.989699	0.93732	1.00103	0.984859	1.05662	0.963889
P21460	Cystatin-C OS=Mus musculus OX=10090 GN=Cst3 PE=1 SV=2	36.018	44	5	42	5	5	140	15.5	9	Cst3	1	0.640523	0.647237	0.602206	1.05237	0.719568	0.771906	0.62328
P21619	Lamin-B2 OS=Mus musculus OX=10090 GN=Lmnb2 PE=1 SV=2	177.298	59	32	179	29	29	596	67.3	5.5	Lmnb2	1	0.901918	0.904162	0.601884	0.977277	0.871992	0.909395	0.588555
P21855	B-cell differentiation antigen CD72 OS=Mus musculus OX=10090 GN=Cd72 PE=1 SV=2	72.457	32	11	69	11	11	354	40.3	6.43	Cd72	1	0.844062	1.06784	1.10434	0.885214	0.805898	1.09525	1.03511
P21956	Lactadherin OS=Mus musculus OX=10090 GN=Mfge8 PE=1 SV=3	15.947	10	4	12	4	4	463	51.2	6.52	Mfge8	1	0.945501	0.932595	0.820683	0.820794	0.853033	0.775956	0.922182
P21958	Antigen peptide transporter 1 OS=Mus musculus OX=10090 GN=Tap1 PE=1 SV=3	128.956	39	22	111	22	22	724	78.8	8.79	Tap1	1	1.35483	1.82105	2.12908	0.989745	1.37902	1.85567	2.05894
P21981	Protein-glutamine gamma-glutamyltransferase 2 OS=Mus musculus OX=10090 GN=Tgm2 PE=1 SV=4	253.802	55	32	264	32	32	686	77	5.1	Tgm2	1	1.0421	0.943121	1.61363	0.83884	0.848161	0.823488	1.39911
P21995	Embigin OS=Mus musculus OX=10090 GN=Emb PE=1 SV=2	44.584	22	11	52	10	10	330	37	6.02	Emb	1	0.835131	0.916486	0.898626	0.846882	0.775315	0.854146	0.756551
P22315	Ferrochelatase, mitochondrial OS=Mus musculus OX=10090 GN=Fech PE=1 SV=2	48.577	32	12	32	12	12	420	47.1	8.91	Fech	1	0.975188	0.9554	0.650502	1.03219	0.990436	1.05177	0.677878
P22366	Myeloid differentiation primary response protein MyD88 OS=Mus musculus OX=10090 GN=Myd88 PE=1 SV=3	32.808	33	9	26	9	9	296	33.7	5.52	Myd88	1	1.40567	1.39979	1.36742	1.12264	1.46216	1.37547	1.34851
P22437	Prostaglandin G/H synthase 1 OS=Mus musculus OX=10090 GN=Ptgs1 PE=1 SV=1	66.331	25	13	51	12	12	602	69	6.83	Ptgs1	1	0.941026	0.93065	0.804404	0.760659	0.704138	0.720074	0.608811
P22682	E3 ubiquitin-protein ligase CBL OS=Mus musculus OX=10090 GN=Cbl PE=1 SV=3	93.574	25	16	52	13	13	913	100.5	6.67	Cbl	1	1.04294	1.02589	1.56546	1.12781	1.13449	1.06146	1.5598
P22892	AP-1 complex subunit gamma-1 OS=Mus musculus OX=10090 GN=Ap1g1 PE=1 SV=3	127.419	33	25	119	24	24	822	91.3	6.8	Ap1g1	1	0.930512	0.873091	0.943346	0.992978	0.92695	0.895856	0.962786
P22907	Porphobilinogen deaminase OS=Mus musculus OX=10090 GN=Hmbs PE=1 SV=2	59.131	37	11	35	11	11	361	39.3	6.87	Hmbs	1	0.900397	0.724081	0.767584	1.11288	0.945374	0.795616	0.765751
P23116	Eukaryotic translation initiation factor 3 subunit A OS=Mus musculus OX=10090 GN=Eif3a PE=1 SV=5	436.583	44	61	461	61	61	1344	161.8	6.77	Eif3a	1	0.955027	0.825666	0.859085	1.03913	0.990625	0.863477	0.862591
P23198	Chromobox protein homolog 3 OS=Mus musculus OX=10090 GN=Cbx3 PE=1 SV=2	54.252	40	8	46	7	7	183	20.8	5.22	Cbx3	1	0.897534	0.770971	0.689633	1.10573	0.890114	0.773379	0.662024
P23249	Putative helicase MOV-10 OS=Mus musculus OX=10090 GN=Mov10 PE=1 SV=2	72.913	20	19	49	19	19	1004	113.5	9.01	Mov10	1	1.01052	1.28594	1.27619	1.00218	1.10523	1.32308	1.37657
P23298	Protein kinase C eta type OS=Mus musculus OX=10090 GN=Prkch PE=1 SV=2	28.489	13	8	28	7	7	683	77.9	7.68	Prkch	1	0.906649	0.863984	0.745808	0.917001	0.915793	0.860831	0.719079
P23492	Purine nucleoside phosphorylase OS=Mus musculus OX=10090 GN=Pnp PE=1 SV=2	200.185	69	16	294	16	16	289	32.3	6.16	Pnp	1	1.15614	1.2519	1.78206	1.02403	1.16364	1.26529	1.7091
P23506	Protein-L-isoaspartate(D-aspartate) O-methyltransferase OS=Mus musculus OX=10090 GN=Pcmt1 PE=1 SV=3	63.7	57	9	46	9	9	227	24.6	7.65	Pcmt1	1	0.938292	0.793991	0.792141	1.03982	0.939268	0.793512	0.819991
P23591	GDP-L-fucose synthase OS=Mus musculus OX=10090 GN=Tsta3 PE=1 SV=3	59.002	31	7	33	7	7	321	35.9	6.74	Tsta3	1	0.936397	0.800727	0.987913	1.11928	1.02248	0.858388	1.02003
P23780	Beta-galactosidase OS=Mus musculus OX=10090 GN=Glb1 PE=1 SV=1	111.798	26	13	97	13	13	647	73.1	7.47	Glb1	1	0.96598	0.933663	1.0156	1.09923	1.0965	1.06638	1.07385
P24063	Integrin alpha-L OS=Mus musculus OX=10090 GN=Itgal PE=1 SV=2	119.731	26	24	84	24	24	1163	128.2	6.11	Itgal	1	1.04592	1.41153	1.67451	0.597095	0.681221	1.07461	1.26245
P24270	Catalase OS=Mus musculus OX=10090 GN=Cat PE=1 SV=4	279.982	72	31	327	31	31	527	59.8	7.88	Cat	1	0.915218	0.915857	1.00006	1.05436	0.970122	1.00955	1.13269
P24369	Peptidyl-prolyl cis-trans isomerase B OS=Mus musculus OX=10090 GN=Ppib PE=1 SV=2	119.177	60	14	178	14	14	216	23.7	9.55	Ppib	1	0.910616	0.954072	0.901203	0.961018	0.915754	0.977745	0.884917
P24452	Macrophage-capping protein OS=Mus musculus OX=10090 GN=Capg PE=1 SV=2	138.158	30	8	233	8	8	352	39.2	7.2	Capg	1	0.910112	0.775513	0.84778	1.01851	0.909783	0.742108	0.818777
P24527	Leukotriene A-4 hydrolase OS=Mus musculus OX=10090 GN=Lta4h PE=1 SV=4	230.468	61	31	210	31	31	611	69	6.42	Lta4h	1	0.919683	0.774679	0.805205	1.05984	0.978167	0.769479	0.795575
P24547	Inosine-5'-monophosphate dehydrogenase 2 OS=Mus musculus OX=10090 GN=Impdh2 PE=1 SV=2	168.051	61	24	153	22	22	514	55.8	7.28	Impdh2	1	0.923735	0.768576	0.691084	1.07558	0.961932	0.807511	0.695784
P24638	Lysosomal acid phosphatase OS=Mus musculus OX=10090 GN=Acp2 PE=1 SV=2	32.508	16	6	28	6	6	423	48.5	7.02	Acp2	1	0.96607	0.98563	1.49162	0.946274	0.917259	0.966935	1.45039
P24668	Cation-dependent mannose-6-phosphate receptor OS=Mus musculus OX=10090 GN=M6pr PE=1 SV=1	102.569	48	12	120	12	12	278	31.2	5.39	M6pr	1	1.00275	1.11815	1.10758	0.9755	0.998454	1.16149	1.13688
P24788	Cyclin-dependent kinase 11B OS=Mus musculus OX=10090 GN=Cdk11b PE=1 SV=2	69.866	23	16	44	16	16	784	91.5	5.39	Cdk11b	1	0.957037	0.83621	0.812708	1.01769	0.984091	0.868397	0.813449
P24860	G2/mitotic-specific cyclin-B1 OS=Mus musculus OX=10090 GN=Ccnb1 PE=1 SV=3	8.718	11	3	5	3	3	430	48	7.43	Ccnb1	1	0.892241	0.525471	0.110811	0.923822	0.921562	0.362441	0.16924
P25085	Interleukin-1 receptor antagonist protein OS=Mus musculus OX=10090 GN=Il1rn PE=2 SV=1	40.572	57	6	26	6	6	178	20.3	6.19	Il1rn	1	2.90301	6.69292	10.2486	1.02251	3.65815	7.04549	10.6118
P25119	Tumor necrosis factor receptor superfamily member 1B OS=Mus musculus OX=10090 GN=Tnfrsf1b PE=2 SV=1	33.593	23	10	33	10	10	474	50.3	6.99	Tnfrsf1b	1	2.5243	3.46561	3.82058	0.920354	2.08759	3.42715	4.19843
P25206	DNA replication licensing factor MCM3 OS=Mus musculus OX=10090 GN=Mcm3 PE=1 SV=2	208.797	48	33	166	33	33	812	91.5	5.55	Mcm3	1	0.922802	0.731609	0.565257	1.08845	0.975661	0.758337	0.531225
P25444	40S ribosomal protein S2 OS=Mus musculus OX=10090 GN=Rps2 PE=1 SV=3	128.377	54	17	213	17	17	293	31.2	10.24	Rps2; Rps2-ps13	1	0.852418	0.782351	0.804826	1.00376	0.900082	0.787278	0.810019
P25799	Nuclear factor NF-kappa-B p105 subunit OS=Mus musculus OX=10090 GN=Nfkb1 PE=1 SV=2	105.511	28	23	74	23	23	971	105.5	5.39	Nfkb1	1	1.05943	1.09622	1.14403	0.997015	1.09506	1.11129	1.10056
P25911	Tyrosine-protein kinase Lyn OS=Mus musculus OX=10090 GN=Lyn PE=1 SV=4	150.535	52	23	139	20	20	512	58.8	7.15	Lyn	1	1.06337	1.28393	1.07009	0.914703	1.00655	1.27881	1.00483
P25976	Nucleolar transcription factor 1 OS=Mus musculus OX=10090 GN=Ubtf PE=1 SV=1	82.388	31	25	83	25	25	765	89.5	5.76	Ubtf	1	0.861346	0.692251	0.471554	0.991869	0.80869	0.789521	0.493467
P26039	Talin-1 OS=Mus musculus OX=10090 GN=Tln1 PE=1 SV=2	1894.12	76	147	2424	129	147	2541	269.7	6.18	Tln1	1	0.958273	0.83597	0.864055	1.0594	0.975582	0.854345	0.853075
P26040	Ezrin OS=Mus musculus OX=10090 GN=Ezr PE=1 SV=3	256.726	55	41	379	24	25	586	69.4	6.1	Ezr	1	1.04256	0.937145	0.903426	0.946106	0.933436	0.823178	0.803012
P26041	Moesin OS=Mus musculus OX=10090 GN=Msn PE=1 SV=3	589.91	76	56	1148	39	39	577	67.7	6.6	Msn	1	0.970804	0.844005	0.977565	0.999167	0.927439	0.807122	0.945493
P26043	Radixin OS=Mus musculus OX=10090 GN=Rdx PE=1 SV=3	294.919	50	41	418	23	23	583	68.5	6.2	Rdx	1	0.955507	0.833958	0.864361	1.04477	0.962162	0.850201	0.864107
P26151	High affinity immunoglobulin gamma Fc receptor I OS=Mus musculus OX=10090 GN=Fcgr1 PE=1 SV=1	79.555	32	11	84	11	11	404	44.9	6.09	Fcgr1	1	1.07712	1.41146	2.0145	0.930281	1.01083	1.4038	1.92616
P26231	Catenin alpha-1 OS=Mus musculus OX=10090 GN=Ctnna1 PE=1 SV=1	146.646	42	27	68	27	27	906	100	6.23	Ctnna1	1	1.05528	0.922735	0.71406	1.05909	1.10064	0.928851	0.720032
P26323	Friend leukemia integration 1 transcription factor OS=Mus musculus OX=10090 GN=Fli1 PE=1 SV=1	19.732	12	4	9	4	4	452	51	7.06	Fli1	1	0.830503	0.639893	0.576853	1.0612	0.812095	0.708528	0.600655
P26350	Prothymosin alpha OS=Mus musculus OX=10090 GN=Ptma PE=1 SV=2	67.777	23	6	96	6	6	111	12.2	3.79	Ptma	1	0.94852	0.777002	0.720943	0.996549	0.914381	0.753625	0.669824
P26369	Splicing factor U2AF 65 kDa subunit OS=Mus musculus OX=10090 GN=U2af2 PE=1 SV=3	75.089	33	10	58	10	10	475	53.5	9.09	U2af2	1	0.903343	0.809945	0.731687	1.00111	0.877521	0.844318	0.74716
P26443	Glutamate dehydrogenase 1, mitochondrial OS=Mus musculus OX=10090 GN=Glud1 PE=1 SV=1	327.376	60	31	446	31	31	558	61.3	8	Glud1	1	0.894926	0.943961	0.81718	0.92496	0.874885	0.940691	0.804557
P26450	Phosphatidylinositol 3-kinase regulatory subunit alpha OS=Mus musculus OX=10090 GN=Pik3r1 PE=1 SV=2	67.98	29	21	60	17	21	724	83.5	6.28	Pik3r1	1	0.943539	0.826166	0.897163	1.04591	1.03695	0.897051	0.91803
P26516	26S proteasome non-ATPase regulatory subunit 7 OS=Mus musculus OX=10090 GN=Psmd7 PE=1 SV=2	109.587	54	13	87	13	13	321	36.5	6.77	Psmd7	1	0.976548	0.847572	0.920077	1.04658	1.01233	0.907706	0.933818
P26638	Serine--tRNA ligase, cytoplasmic OS=Mus musculus OX=10090 GN=Sars PE=1 SV=3	184.18	49	22	179	22	22	512	58.4	6.3	Sars	1	0.90299	0.773871	0.904532	1.09266	1.02563	0.856429	0.966309
P26645	Myristoylated alanine-rich C-kinase substrate OS=Mus musculus OX=10090 GN=Marcks PE=1 SV=2	221.461	73	15	200	15	15	309	29.6	4.34	Marcks	1	1.35298	1.66247	1.60282	1.18537	1.70413	2.00239	1.72388
P26883	Peptidyl-prolyl cis-trans isomerase FKBP1A OS=Mus musculus OX=10090 GN=Fkbp1a PE=1 SV=2	18.233	13	1	21	1	1	108	11.9	8.16	Fkbp1a	1	0.985988	0.812869	0.845149	1.13267	1.00337	0.874254	0.891182
P26954	Interleukin-3 receptor class 2 subunit beta OS=Mus musculus OX=10090 GN=Csf2rb2 PE=1 SV=1	2.689	1	1	3	0	1	878	97.1	5.36	Csf2rb2	1	1.18074	1.31405	1.20628	0.981654	1.04343	1.59896	1.34129
P26955	Cytokine receptor common subunit beta OS=Mus musculus OX=10090 GN=Csf2rb PE=1 SV=2	2.689	1	1	3	0	1	896	99	5.33	Csf2rb	1	1.18074	1.31405	1.20628	0.981654	1.04343	1.59896	1.34129
P27046	Alpha-mannosidase 2 OS=Mus musculus OX=10090 GN=Man2a1 PE=1 SV=2	161.141	36	36	146	36	36	1150	131.5	8.03	Man2a1	1	0.94529	1.01771	0.88697	1.02831	0.979774	1.11117	0.945841
P27048	Small nuclear ribonucleoprotein-associated protein B OS=Mus musculus OX=10090 GN=Snrpb PE=1 SV=1	34.986	19	4	32	0	4	231	23.6	10.9	Snrpb	1	0.970722	0.887243	0.757327	1.00006	0.976679	0.871978	0.778158
P27512	Tumor necrosis factor receptor superfamily member 5 OS=Mus musculus OX=10090 GN=Cd40 PE=1 SV=3	68.036	40	12	71	12	12	289	32.1	6.74	Cd40	1	4.13807	7.06728	4.81098	1.05609	4.73964	7.61931	4.65873
P27546	Microtubule-associated protein 4 OS=Mus musculus OX=10090 GN=Map4 PE=1 SV=3	444.592	68	52	397	52	52	1125	117.4	4.98	Map4; Mtap4	1	1.08394	1.00162	1.26962	1.06302	1.0453	0.99944	1.2006
P27600	Guanine nucleotide-binding protein subunit alpha-12 OS=Mus musculus OX=10090 GN=Gna12 PE=1 SV=3	23.536	12	5	37	3	3	379	44.1	9.83	Gna12	1	0.878933	0.699196	0.543995	1.10144	0.970171	0.816251	0.543296
P27601	Guanine nucleotide-binding protein subunit alpha-13 OS=Mus musculus OX=10090 GN=Gna13 PE=1 SV=1	86.256	44	16	121	14	14	377	44	8.21	Gna13	1	0.997551	1.07816	1.06848	0.965263	1.04703	1.16811	1.06527
P27612	Phospholipase A-2-activating protein OS=Mus musculus OX=10090 GN=Plaa PE=1 SV=4	184.966	51	33	133	33	33	794	87.2	6.14	Plaa	1	0.966344	0.857893	0.945959	1.03307	0.991589	0.857334	0.954614
P27659	60S ribosomal protein L3 OS=Mus musculus OX=10090 GN=Rpl3 PE=1 SV=3	207.619	62	30	335	30	30	403	46.1	10.21	Rpl3	1	0.887778	0.849712	0.822521	1.02233	0.928244	0.850627	0.858599
P27661	Histone H2AX OS=Mus musculus OX=10090 GN=H2afx PE=1 SV=2	49.711	59	7	59	2	2	143	15.1	10.74	H2afx	1	1.36689	1.6282	1.41003	1.19834	1.16735	0.844737	0.844289
P27773	Protein disulfide-isomerase A3 OS=Mus musculus OX=10090 GN=Pdia3 PE=1 SV=2	394.185	69	36	703	36	36	505	56.6	6.21	Pdia3	1	0.958704	0.96234	0.8679	0.999338	0.946081	0.997023	0.879149
P27808	Alpha-1,3-mannosyl-glycoprotein 2-beta-N-acetylglucosaminyltransferase OS=Mus musculus OX=10090 GN=Mgat1 PE=1 SV=1	36.666	26	9	33	9	9	447	51.7	8.9	Mgat1	1	0.958112	0.986823	0.86625	0.998732	1.04206	1.08418	0.859638
P27870	Proto-oncogene vav OS=Mus musculus OX=10090 GN=Vav1 PE=1 SV=1	208.276	46	37	221	36	36	845	98.1	6.51	Vav1	1	0.932479	0.860084	1.05582	1.07031	0.985544	0.909698	1.03997
P28033	CCAAT/enhancer-binding protein beta OS=Mus musculus OX=10090 GN=Cebpb PE=1 SV=1	41.288	29	7	26	7	7	296	31.4	8.56	Cebpb	1	3.03728	6.19793	6.78345	0.995297	3.07186	5.25938	6.38791
P28063	Proteasome subunit beta type-8 OS=Mus musculus OX=10090 GN=Psmb8 PE=1 SV=2	120.425	51	12	115	12	12	276	30.2	6.68	Psmb8	1	0.984629	0.862728	0.960281	1.02341	0.987732	0.860369	0.950165
P28076	Proteasome subunit beta type-9 OS=Mus musculus OX=10090 GN=Psmb9 PE=1 SV=1	14.501	14	3	25	3	3	219	23.4	5.22	Psmb9	1	1.04221	1.01391	1.23391	1.06598	1.05936	0.998559	1.19597
P28271	Cytoplasmic aconitate hydratase OS=Mus musculus OX=10090 GN=Aco1 PE=1 SV=3	178.979	52	39	126	38	38	889	98.1	7.5	Aco1	1	0.873655	0.696964	0.663137	1.03255	0.918381	0.734846	0.682963
P28352	DNA-(apurinic or apyrimidinic site) lyase OS=Mus musculus OX=10090 GN=Apex1 PE=1 SV=2	118.617	53	15	78	15	15	317	35.5	7.91	Apex1	1	0.894582	0.763826	0.759793	1.00049	0.93708	0.773957	0.732682
P28474	Alcohol dehydrogenase class-3 OS=Mus musculus OX=10090 GN=Adh5 PE=1 SV=3	64.03	33	11	82	11	11	374	39.5	7.25	Adh5	1	0.924344	0.758429	0.842497	1.04114	0.928107	0.759465	0.837459
P28650	Adenylosuccinate synthetase isozyme 1 OS=Mus musculus OX=10090 GN=Adssl1 PE=1 SV=2	132.792	49	19	117	19	19	457	50.2	8.43	Adssl1	1	0.862438	0.768993	0.780341	0.887747	0.794515	0.643837	0.704302
P28656	Nucleosome assembly protein 1-like 1 OS=Mus musculus OX=10090 GN=Nap1l1 PE=1 SV=2	159.171	48	13	145	12	12	391	45.3	4.46	Nap1l1	1	0.972484	0.814466	0.742937	1.05077	0.980237	0.827478	0.737717
P28658	Ataxin-10 OS=Mus musculus OX=10090 GN=Atxn10 PE=1 SV=2	80.669	40	16	59	16	16	475	53.7	5.25	Atxn10	1	0.844476	0.712751	0.592651	1.09119	0.927532	0.787363	0.600436
P28659	CUGBP Elav-like family member 1 OS=Mus musculus OX=10090 GN=Celf1 PE=1 SV=2	23.449	8	4	23	3	3	486	52.1	8.46	Celf1	1	0.964624	0.791909	0.993116	0.96727	0.992033	0.838697	0.983907
P28667	MARCKS-related protein OS=Mus musculus OX=10090 GN=Marcksl1 PE=1 SV=2	142.613	78	9	125	9	9	200	20.2	4.61	Marcksl1	1	2.40084	3.13734	3.0343	0.918981	2.44373	3.39959	3.0652
P28740	Kinesin-like protein KIF2A OS=Mus musculus OX=10090 GN=Kif2a PE=1 SV=2	56.429	22	15	53	14	14	705	79.7	6.73	Kif2a	1	0.899109	0.789901	0.838233	1.06333	0.978754	0.852094	0.856396
P28741	Kinesin-like protein KIF3A OS=Mus musculus OX=10090 GN=Kif3a PE=1 SV=2	57.706	19	12	46	10	10	701	80.1	6.54	Kif3a	1	0.958186	0.831506	0.970197	1.06958	1.00807	0.952143	1.01345
P28798	Granulins OS=Mus musculus OX=10090 GN=Grn PE=1 SV=2	285.695	64	23	370	23	23	589	63.4	6.8	Grn	1	0.902159	0.866857	0.7157	0.99937	0.808453	0.822531	0.671923
P28867	Protein kinase C delta type OS=Mus musculus OX=10090 GN=Prkcd PE=1 SV=3	177.807	44	27	202	26	26	674	77.5	7.39	Prkcd	1	0.991592	0.982241	1.09003	1.00865	1.00226	0.999424	1.0743
P29037	TATA-box-binding protein OS=Mus musculus OX=10090 GN=Tbp PE=1 SV=1	9.021	10	4	8	4	4	316	34.7	9.79	Tbp	1	0.822733	0.842508	0.776601	1.03681	0.862428	0.863493	0.735831
P29341	Polyadenylate-binding protein 1 OS=Mus musculus OX=10090 GN=Pabpc1 PE=1 SV=2	293.959	60	32	332	31	32	636	70.6	9.5	Pabpc1	1	1.07017	1.00764	1.01795	1.05013	1.11653	1.01729	1.05134
P29351	Tyrosine-protein phosphatase non-receptor type 6 OS=Mus musculus OX=10090 GN=Ptpn6 PE=1 SV=2	388.281	69	37	518	37	37	595	67.5	7.81	Ptpn6	1	0.892951	0.787227	0.897747	1.00799	0.925712	0.775138	0.858436
P29387	Guanine nucleotide-binding protein subunit beta-4 OS=Mus musculus OX=10090 GN=Gnb4 PE=1 SV=4	57.429	41	10	73	5	5	340	37.4	6.16	Gnb4	1	1.15751	1.4343	1.12729	0.816115	1.10296	1.39591	1.14197
P29416	Beta-hexosaminidase subunit alpha OS=Mus musculus OX=10090 GN=Hexa PE=1 SV=2	170.747	44	18	163	18	18	528	60.6	6.54	Hexa	1	0.871641	0.856333	0.808552	1.07095	1.02037	1.0227	0.898735
P29452	Caspase-1 OS=Mus musculus OX=10090 GN=Casp1 PE=1 SV=1	175.645	57	25	170	25	25	402	45.6	6.04	Casp1	1	1.0499	1.10974	1.26076	0.994726	1.06994	1.11872	1.21089
P29595	NEDD8 OS=Mus musculus OX=10090 GN=Nedd8 PE=1 SV=2	14.044	28	3	27	3	3	81	9	7.25	Nedd8	1	0.918518	0.788062	0.80742	1.09266	0.965452	0.782363	0.806653
P29758	Ornithine aminotransferase, mitochondrial OS=Mus musculus OX=10090 GN=Oat PE=1 SV=1	195.853	63	21	172	21	21	439	48.3	6.62	Oat	1	0.918906	0.940916	0.748646	1.02996	0.945248	1.02329	0.806216
P30204	Macrophage scavenger receptor types I and II OS=Mus musculus OX=10090 GN=Msr1 PE=1 SV=3	136.233	44	20	142	20	20	458	50.1	6.54	Msr1	1	0.968158	1.02549	1.04992	0.830591	0.828542	0.913087	0.92643
P30275	Creatine kinase U-type, mitochondrial OS=Mus musculus OX=10090 GN=Ckmt1 PE=1 SV=1	9.183	4	1	5	0	1	418	47	8.16	Ckmt1	1	0.813309	0.720921	0.572791	0.913215	0.781753	0.802151	0.602041
P30285	Cyclin-dependent kinase 4 OS=Mus musculus OX=10090 GN=Cdk4 PE=1 SV=1	30.459	23	6	18	5	5	303	33.7	6.62	Cdk4	1	0.673211	0.415434	0.234991	1.23513	0.729964	0.444138	0.217596
P30355	Arachidonate 5-lipoxygenase-activating protein OS=Mus musculus OX=10090 GN=Alox5ap PE=1 SV=2	42.121	43	5	61	5	5	161	18.1	8.47	Alox5ap	1	0.858221	0.952936	1.42879	0.868173	0.802806	0.846175	1.20138
P30415	NK-tumor recognition protein OS=Mus musculus OX=10090 GN=Nktr PE=1 SV=4	14.351	3	4	10	4	4	1453	163.4	10.05	Nktr	1	0.683246	0.759575	0.827423	0.75965	0.749618	0.779953	0.768937
P30416	Peptidyl-prolyl cis-trans isomerase FKBP4 OS=Mus musculus OX=10090 GN=Fkbp4 PE=1 SV=5	144.559	51	23	123	23	23	458	51.5	5.72	Fkbp4	1	0.907832	0.733511	0.696668	1.08281	1.00607	0.791087	0.705837
P30681	High mobility group protein B2 OS=Mus musculus OX=10090 GN=Hmgb2 PE=1 SV=3	161.97	59	17	179	14	14	210	24.1	7.31	Hmgb2	1	0.9583	0.783247	0.702301	0.999642	0.960876	0.770563	0.681491
P30993	C5a anaphylatoxin chemotactic receptor 1 OS=Mus musculus OX=10090 GN=C5ar1 PE=1 SV=2	11.601	6	2	16	2	2	351	39	8.79	C5ar1	1	0.877032	0.698188	0.379979	0.840349	0.768978	0.568509	0.312656
P30999	Catenin delta-1 OS=Mus musculus OX=10090 GN=Ctnnd1 PE=1 SV=2	154.02	43	34	126	34	34	938	104.9	6.87	Ctnnd1	1	1.02464	0.946137	0.885794	1.09323	1.08811	0.948759	0.885329
P31041	T-cell-specific surface glycoprotein CD28 OS=Mus musculus OX=10090 GN=Cd28 PE=1 SV=2	10.025	14	3	9	3	3	218	25.2	8.53	Cd28	1	0.940677	0.896825	0.687585	0.848987	0.784999	0.747747	0.572499
P31230	Aminoacyl tRNA synthase complex-interacting multifunctional protein 1 OS=Mus musculus OX=10090 GN=Aimp1 PE=1 SV=2	135.079	75	16	107	16	16	310	34	8.35	Aimp1	1	0.947732	0.834147	0.890313	1.04252	0.980022	0.862136	0.875634
P31266	Recombining binding protein suppressor of hairless OS=Mus musculus OX=10090 GN=Rbpj PE=1 SV=1	64.162	24	14	59	14	14	526	58.5	8.13	Rbpj	1	1.05195	0.999815	1.26589	1.03864	1.16253	1.11706	1.14169
P31650	Sodium- and chloride-dependent GABA transporter 3 OS=Mus musculus OX=10090 GN=Slc6a11 PE=1 SV=2	6.325	3	2	15	0	1	627	69.9	6.98	Slc6a11	1	0.954972	0.858462	0.638439	0.979903	0.946911	0.874776	0.623391
P31750	RAC-alpha serine/threonine-protein kinase OS=Mus musculus OX=10090 GN=Akt1 PE=1 SV=2	31.69	20	10	25	5	5	480	55.7	5.9	Akt1	1	1.01208	0.877445	0.866806	1.07204	1.06407	0.899296	0.81205
P31786	Acyl-CoA-binding protein OS=Mus musculus OX=10090 GN=Dbi PE=1 SV=2	60.592	39	2	51	2	2	87	10	8.82	Dbi	1	0.925044	0.771542	0.775115	1.09762	0.94708	0.787367	0.793913
P31938	Dual specificity mitogen-activated protein kinase kinase 1 OS=Mus musculus OX=10090 GN=Map2k1 PE=1 SV=2	153.234	59	19	158	13	13	393	43.4	6.7	Map2k1	1	0.969175	0.923474	1.17244	1.00508	0.966206	0.9327	1.16722
P31996	Macrosialin OS=Mus musculus OX=10090 GN=Cd68 PE=1 SV=1	29.875	14	5	66	5	5	326	34.8	8.85	Cd68	1	0.89026	0.866489	0.842121	1.10048	1.05323	1.01144	0.911835
P32020	Non-specific lipid-transfer protein OS=Mus musculus OX=10090 GN=Scp2 PE=1 SV=3	120.953	27	17	168	17	17	547	59.1	7.44	Scp2	1	0.930724	0.967494	0.8175	0.970129	0.914423	0.967801	0.820079
P32067	Lupus La protein homolog OS=Mus musculus OX=10090 GN=Ssb PE=1 SV=1	153.224	54	28	184	28	28	415	47.7	9.77	Ssb	1	0.973592	0.852613	0.84472	1.02695	0.997419	0.857313	0.829989
P32233	Developmentally-regulated GTP-binding protein 1 OS=Mus musculus OX=10090 GN=Drg1 PE=1 SV=1	83.469	42	14	58	14	14	367	40.5	8.9	Drg1	1	0.892338	0.824231	0.824377	1.01047	0.949876	0.848864	0.83665
P32883	GTPase KRas OS=Mus musculus OX=10090 GN=Kras PE=1 SV=1	78.949	51	7	49	3	3	189	21.6	6.77	Kras	1	0.87256	0.856926	0.742247	0.960653	0.821673	0.902672	0.749671
P32921	Tryptophan--tRNA ligase, cytoplasmic OS=Mus musculus OX=10090 GN=Wars PE=1 SV=2	144.462	52	23	113	23	23	481	54.3	6.89	Wars	1	1.01518	0.963213	1.05457	1.07806	1.09442	1.04331	1.0819
P33174	Chromosome-associated kinesin KIF4 OS=Mus musculus OX=10090 GN=Kif4 PE=1 SV=3	61.473	14	17	27	16	16	1231	139.4	6.68	Kif4	1	0.962316	0.817481	0.537509	1.03792	1.05582	0.916671	0.53418
P33609	DNA polymerase alpha catalytic subunit OS=Mus musculus OX=10090 GN=Pola1 PE=1 SV=2	64.464	15	17	41	16	16	1465	167.2	5.74	Pola1	1	0.938816	0.79644	0.664508	1.03672	0.956461	0.813974	0.642764
P33610	DNA primase large subunit OS=Mus musculus OX=10090 GN=Prim2 PE=1 SV=1	47.181	24	10	26	10	10	505	58.4	8.32	Prim2	1	1.03707	0.829814	0.637071	1.19328	1.12999	0.909235	0.651552
P33611	DNA polymerase alpha subunit B OS=Mus musculus OX=10090 GN=Pola2 PE=1 SV=2	50.171	25	11	23	11	11	600	66.2	5.34	Pola2	1	0.851457	0.730794	0.611587	1.09203	0.928796	0.811363	0.615102
P34022	Ran-specific GTPase-activating protein OS=Mus musculus OX=10090 GN=Ranbp1 PE=1 SV=2	56.052	63	8	73	8	8	203	23.6	5.22	Ranbp1	1	0.951681	0.779056	0.746734	1.07737	0.973087	0.803854	0.756883
P34152	Focal adhesion kinase 1 OS=Mus musculus OX=10090 GN=Ptk2 PE=1 SV=3	35.859	12	9	17	8	8	1090	123.5	6.68	Ptk2	1	0.967379	0.817974	0.920696	1.00251	0.923542	0.84725	0.87171
P34884	Macrophage migration inhibitory factor OS=Mus musculus OX=10090 GN=Mif PE=1 SV=2	5.823	20	3	22	3	3	115	12.5	7.34	Mif	1	0.83441	0.693699	0.775336	0.96514	0.802781	0.664352	0.772072
P35123	Ubiquitin carboxyl-terminal hydrolase 4 OS=Mus musculus OX=10090 GN=Usp4 PE=1 SV=3	151.316	42	33	101	31	31	962	108.3	5.64	Usp4	1	0.957512	0.854649	0.954385	1.06906	1.00717	0.8694	0.957098
P35235	Tyrosine-protein phosphatase non-receptor type 11 OS=Mus musculus OX=10090 GN=Ptpn11 PE=1 SV=2	86.116	46	25	60	25	25	597	68.4	7.3	Ptpn11	1	0.946559	0.866779	0.910261	1.03783	0.963182	0.849199	0.895906
P35276	Ras-related protein Rab-3D OS=Mus musculus OX=10090 GN=Rab3d PE=1 SV=1	41.888	47	9	62	3	6	219	24.4	4.93	Rab3d	1	0.837731	0.89091	0.738682	0.96815	0.851911	0.919078	0.713622
P35278	Ras-related protein Rab-5C OS=Mus musculus OX=10090 GN=Rab5c PE=1 SV=2	167.175	83	13	221	10	10	216	23.4	8.41	Rab5c	1	0.887246	0.898697	0.887727	0.965375	0.936935	0.995294	0.894553
P35279	Ras-related protein Rab-6A OS=Mus musculus OX=10090 GN=Rab6a PE=1 SV=4	65.887	55	11	81	10	10	208	23.6	5.54	Rab6a	1	0.915942	0.987199	0.994374	0.994898	0.977685	1.07349	1.00865
P35282	Ras-related protein Rab-21 OS=Mus musculus OX=10090 GN=Rab21 PE=1 SV=4	86.345	59	12	93	12	12	222	24.1	7.94	Rab21	1	0.990727	1.02805	0.981018	0.973746	0.940616	1.02703	0.956411
P35283	Ras-related protein Rab-12 OS=Mus musculus OX=10090 GN=Rab12 PE=1 SV=3	39.642	40	9	53	8	8	243	27.3	8.41	Rab12	1	1.09873	1.22773	1.17952	0.995194	1.18643	1.26149	1.22917
P35285	Ras-related protein Rab-22A OS=Mus musculus OX=10090 GN=Rab22a PE=1 SV=2	28.097	39	6	24	4	4	194	21.8	8.15	Rab22a	1	0.984146	1.07662	0.996042	0.987982	1.03209	1.12542	0.97171
P35290	Ras-related protein Rab-24 OS=Mus musculus OX=10090 GN=Rab24 PE=1 SV=2	15.465	25	4	10	4	4	203	23.1	6.23	Rab24	1	0.990721	1.02723	0.967613	1.13912	1.01855	1.12646	0.969198
P35293	Ras-related protein Rab-18 OS=Mus musculus OX=10090 GN=Rab18 PE=1 SV=2	90.788	67	12	80	12	12	206	23	5.36	Rab18	1	0.966211	0.965926	0.955652	1.00744	0.96289	1.02729	0.942837
P35294	Ras-related protein Rab-19 OS=Mus musculus OX=10090 GN=Rab19 PE=1 SV=3	14.789	16	3	7	3	3	217	24.4	6.42	Rab19	1	1.08068	1.14281	0.979737	1.20323	1.01559	1.0919	1.04155
P35330	Intercellular adhesion molecule 2 OS=Mus musculus OX=10090 GN=Icam2 PE=1 SV=1	12.117	14	4	12	4	4	277	31.4	7.91	Icam2	1	0.88198	0.822123	0.676949	0.838096	0.739212	0.77515	0.573313
P35456	Urokinase plasminogen activator surface receptor OS=Mus musculus OX=10090 GN=Plaur PE=1 SV=1	10.131	10	3	7	3	3	327	35.4	6.83	Plaur	1	1.42476	1.59192	1.76497	0.686915	1.13366	1.38242	1.83395
P35486	Pyruvate dehydrogenase E1 component subunit alpha, somatic form, mitochondrial OS=Mus musculus OX=10090 GN=Pdha1 PE=1 SV=1	93.547	53	18	87	18	18	390	43.2	8.19	Pdha1	1	0.835313	0.914026	0.817685	0.920916	0.870271	0.931484	0.802914
P35550	rRNA 2'-O-methyltransferase fibrillarin OS=Mus musculus OX=10090 GN=Fbl PE=1 SV=2	68.397	45	14	72	11	14	327	34.3	10.24	LOC100044829; Fbl; LOC102643269	1	0.93108	0.946928	0.686499	0.962579	0.905954	0.920129	0.672274
P35564	Calnexin OS=Mus musculus OX=10090 GN=Canx PE=1 SV=1	334.325	59	35	449	35	35	591	67.2	4.64	Canx	1	0.93505	0.979151	0.909439	1.01268	0.961081	1.04761	0.929347
P35585	AP-1 complex subunit mu-1 OS=Mus musculus OX=10090 GN=Ap1m1 PE=1 SV=3	118.18	65	22	131	22	22	423	48.5	7.3	Ap1m1	1	0.922054	0.820513	0.847809	1.02856	0.988224	0.868733	0.85743
P35601	Replication factor C subunit 1 OS=Mus musculus OX=10090 GN=Rfc1 PE=1 SV=2	83.572	20	22	52	22	22	1131	125.9	9.33	Rfc1	1	0.938318	0.918465	0.782011	1.08098	0.983603	0.975824	0.787127
P35700	Peroxiredoxin-1 OS=Mus musculus OX=10090 GN=Prdx1 PE=1 SV=1	228.686	89	20	494	18	18	199	22.2	8.12	Prdx1	1	0.943268	0.830873	1.39637	1.01304	0.965667	0.851616	1.55139
P35762	CD81 antigen OS=Mus musculus OX=10090 GN=Cd81 PE=1 SV=2	58.394	21	3	26	3	3	236	25.8	5.83	Cd81	1	0.689027	0.614361	0.434406	0.909377	0.686161	0.610473	0.375957
P35821	Tyrosine-protein phosphatase non-receptor type 1 OS=Mus musculus OX=10090 GN=Ptpn1 PE=1 SV=2	107.443	50	19	89	19	19	432	49.6	6.16	Ptpn1	1	0.988281	1.30937	1.52128	0.995797	1.09617	1.40256	1.4612
P35831	Tyrosine-protein phosphatase non-receptor type 12 OS=Mus musculus OX=10090 GN=Ptpn12 PE=1 SV=3	110.381	37	24	84	24	24	775	86.5	5.99	Ptpn12	1	1.0077	0.921238	1.10647	1.04224	0.971106	0.92323	1.06131
P35922	Synaptic functional regulator FMR1 OS=Mus musculus OX=10090 GN=Fmr1 PE=1 SV=1	68.199	29	16	71	13	13	614	68.9	7.62	Fmr1	1	1.00893	0.965331	0.869163	1.03265	1.03956	0.98999	0.888555
P35951	Low-density lipoprotein receptor OS=Mus musculus OX=10090 GN=Ldlr PE=1 SV=2	45.737	19	13	21	13	13	862	94.9	5.02	Ldlr	1	1.26947	0.770813	0.760483	1.02533	1.24215	0.837238	0.831001
P35979	60S ribosomal protein L12 OS=Mus musculus OX=10090 GN=Rpl12 PE=1 SV=2	86.711	59	8	123	8	8	165	17.8	9.42	Rpl12	1	0.833875	0.77683	0.749572	0.997204	0.902783	0.795242	0.778146
P35980	60S ribosomal protein L18 OS=Mus musculus OX=10090 GN=Rpl18 PE=1 SV=3	64.782	39	8	131	8	8	188	21.6	11.78	Rpl18	1	0.830364	0.79411	0.77998	0.978588	0.886072	0.84018	0.825114
P35991	Tyrosine-protein kinase BTK OS=Mus musculus OX=10090 GN=Btk PE=1 SV=4	147.034	45	27	114	26	26	659	76.4	7.9	Btk	1	0.866422	0.780787	0.818701	1.03722	0.914622	0.79863	0.81238
P36371	Antigen peptide transporter 2 OS=Mus musculus OX=10090 GN=Tap2 PE=1 SV=1	109.989	32	19	78	19	19	702	77.4	7.24	Tap2	1	1.14809	1.49722	1.87865	0.95048	1.09387	1.54642	1.7854
P36423	Thromboxane-A synthase OS=Mus musculus OX=10090 GN=Tbxas1 PE=1 SV=2	95.528	42	16	62	16	16	533	60.4	7.15	Tbxas1	1	0.94332	0.966122	0.81656	1.05303	1.01332	1.02362	0.819937
P36536	GTP-binding protein SAR1a OS=Mus musculus OX=10090 GN=Sar1a PE=1 SV=1	47.352	35	5	39	3	3	198	22.4	6.93	Sar1a	1	0.952281	0.868046	0.962707	1.07757	1.04241	0.918664	0.916277
P36916	Guanine nucleotide-binding protein-like 1 OS=Mus musculus OX=10090 GN=Gnl1 PE=1 SV=4	18.869	12	7	11	7	7	607	68.7	5.68	Gnl1	1	0.955432	0.887856	1.02183	1.06868	1.0381	0.931903	1.02678
P36993	Protein phosphatase 1B OS=Mus musculus OX=10090 GN=Ppm1b PE=1 SV=1	39.79	23	8	32	6	6	390	42.8	5.19	Ppm1b	1	0.992963	0.870556	0.898343	1.03337	0.99741	0.841763	0.85877
P37040	NADPH--cytochrome P450 reductase OS=Mus musculus OX=10090 GN=Por PE=1 SV=2	251.257	57	35	353	35	35	678	77	5.53	Por	1	0.913105	0.93919	1.04908	1.00297	0.934251	1.01791	1.1182
P37913	DNA ligase 1 OS=Mus musculus OX=10090 GN=Lig1 PE=1 SV=2	154.776	36	30	134	30	30	916	102.2	6.81	Lig1	1	0.924696	0.737977	0.538381	1.03027	0.915705	0.726604	0.485716
P38060	Hydroxymethylglutaryl-CoA lyase, mitochondrial OS=Mus musculus OX=10090 GN=Hmgcl PE=1 SV=2	85.033	49	13	76	13	13	325	34.2	8.41	Hmgcl	1	0.906343	0.905898	0.791889	0.929708	0.842711	0.890959	0.777716
P38647	Stress-70 protein, mitochondrial OS=Mus musculus OX=10090 GN=Hspa9 PE=1 SV=3	428.223	64	42	512	41	41	679	73.4	6.07	Hspa9	1	0.922968	0.965323	0.854194	1.00379	0.936104	1.02489	0.895859
P39053	Dynamin-1 OS=Mus musculus OX=10090 GN=Dnm1 PE=1 SV=2	38.965	9	9	57	0	4	867	97.7	7.74	Dnm1	1	0.96591	0.810432	0.934172	1.0661	1.02037	0.85021	0.92955
P39054	Dynamin-2 OS=Mus musculus OX=10090 GN=Dnm2 PE=1 SV=2	219.01	48	37	204	21	25	870	98.1	7.43	Dnm2	1	0.94639	0.792674	0.920101	1.03265	0.980567	0.842855	0.926508
P39061	Collagen alpha-1(XVIII) chain OS=Mus musculus OX=10090 GN=Col18a1 PE=1 SV=4	7.446	1	1	12	1	1	1774	182.1	5.62	Col18a1	1	1.16591	0.769411	1.04773	1.27217	0.9207	1.08961	1.153
P39098	Mannosyl-oligosaccharide 1,2-alpha-mannosidase IB OS=Mus musculus OX=10090 GN=Man1a2 PE=1 SV=1	13.761	8	5	11	4	4	641	72.8	8.28	Man1a2	1	0.902544	0.888539	0.837197	0.905483	0.909971	0.900589	0.850465
P39688	Tyrosine-protein kinase Fyn OS=Mus musculus OX=10090 GN=Fyn PE=1 SV=4	55.373	33	14	46	9	9	537	60.6	6.67	Fyn	1	1.08142	1.08812	0.84701	1.11338	1.10747	1.2219	0.831008
P39689	Cyclin-dependent kinase inhibitor 1 OS=Mus musculus OX=10090 GN=Cdkn1a PE=1 SV=4	13.064	16	2	7	2	2	159	17.8	8.94	Cdkn1a	1	1.21168	0.824439	0.597565	0.862467	1.28066	0.867715	0.534143
P39749	Flap endonuclease 1 OS=Mus musculus OX=10090 GN=Fen1 PE=1 SV=1	92.548	39	14	90	14	14	378	42.3	8.34	Fen1	1	0.974778	0.848657	0.810807	1.02348	0.971688	0.798636	0.762674
P40124	Adenylyl cyclase-associated protein 1 OS=Mus musculus OX=10090 GN=Cap1 PE=1 SV=4	450.636	78	29	839	29	29	474	51.5	7.52	Cap1	1	0.952887	0.800117	0.87961	1.03145	0.958047	0.799955	0.868396
P40142	Transketolase OS=Mus musculus OX=10090 GN=Tkt PE=1 SV=1	428.315	59	32	696	32	32	623	67.6	7.5	Tkt	1	0.93712	0.753472	0.786579	1.0127	0.931686	0.745779	0.77032
P40201	Chromodomain-helicase-DNA-binding protein 1 OS=Mus musculus OX=10090 GN=Chd1 PE=1 SV=3	6.07	1	3	5	2	2	1711	196.3	7.37	Chd1	1	0.876764	0.916034	0.858232	1.06018	1.07103	0.766869	0.962917
P40237	CD82 antigen OS=Mus musculus OX=10090 GN=Cd82 PE=1 SV=1	19.58	16	4	16	4	4	266	29.6	5.02	Cd82	1	1.18625	1.25235	0.970554	0.998594	1.14375	1.2819	0.896241
P40240	CD9 antigen OS=Mus musculus OX=10090 GN=Cd9 PE=1 SV=2	39.662	26	4	21	4	4	226	25.2	7.23	Cd9	1	0.786639	0.782957	0.501802	0.834034	0.718621	0.70799	0.45087
P40336	Vacuolar protein sorting-associated protein 26A OS=Mus musculus OX=10090 GN=Vps26a PE=1 SV=1	132.351	49	15	122	14	14	327	38.1	6.57	Vps26a	1	0.945106	0.796678	0.868555	1.07779	1.0508	0.875217	0.903458
P40630	Transcription factor A, mitochondrial OS=Mus musculus OX=10090 GN=Tfam PE=1 SV=2	24.736	30	8	34	8	8	243	28	9.69	Tfam	1	0.975772	1.00144	0.867742	0.991097	0.918475	0.993421	0.889556
P40694	DNA-binding protein SMUBP-2 OS=Mus musculus OX=10090 GN=Ighmbp2 PE=1 SV=1	10.054	2	2	6	2	2	993	109.4	8.4	Ighmbp2	1	0.924222	0.844697	0.708113	1.04906	1.12033	0.776985	0.777601
P41105	60S ribosomal protein L28 OS=Mus musculus OX=10090 GN=Rpl28 PE=1 SV=2	60.274	52	10	152	10	10	137	15.7	12.02	Rpl28	1	0.823546	0.765472	0.759939	0.982763	0.877117	0.791943	0.78842
P41216	Long-chain-fatty-acid--CoA ligase 1 OS=Mus musculus OX=10090 GN=Acsl1 PE=1 SV=2	181.648	51	30	154	26	27	699	77.9	7.15	Acsl1	1	1.08081	1.43386	2.75729	0.907084	1.00821	1.41212	2.67843
P41233	ATP-binding cassette sub-family A member 1 OS=Mus musculus OX=10090 GN=Abca1 PE=1 SV=4	58.695	9	16	41	16	16	2261	253.7	6.81	Abca1	1	1.13313	1.50451	1.72175	0.968621	1.17047	1.60097	1.7226
P41241	Tyrosine-protein kinase CSK OS=Mus musculus OX=10090 GN=Csk PE=1 SV=2	111.915	44	18	91	17	17	450	50.7	7.06	Csk	1	0.850667	0.73781	0.841896	1.01399	0.907172	0.761256	0.824974
P41731	CD63 antigen OS=Mus musculus OX=10090 GN=Cd63 PE=1 SV=2	19.373	8	2	25	2	2	238	25.7	6.98	Cd63	1	0.775453	0.728787	0.606852	1.0333	0.801441	0.77198	0.686379
P42125	Enoyl-CoA delta isomerase 1, mitochondrial OS=Mus musculus OX=10090 GN=Eci1 PE=1 SV=2	64.932	50	13	51	13	13	289	32.2	8.98	Eci1	1	0.905186	0.968641	0.808369	1.00051	0.959273	0.998758	0.882351
P42128	Forkhead box protein K1 OS=Mus musculus OX=10090 GN=Foxk1 PE=1 SV=2	14.361	9	4	6	4	4	719	74.9	9.17	Foxk1	1	1.03891	0.918855	0.860459	1.01182	0.969207	0.915706	0.871033
P42208	Septin-2 OS=Mus musculus OX=10090 GN=Sept2 PE=1 SV=2	161.428	65	18	141	17	17	361	41.5	6.55	2021-09-02	1	0.987706	0.846886	0.850474	1.0629	1.01204	0.884008	0.846607
P42225	Signal transducer and activator of transcription 1 OS=Mus musculus OX=10090 GN=Stat1 PE=1 SV=1	313.724	51	35	339	35	35	749	87.1	5.58	Stat1	1	1.08172	1.19027	1.78396	0.953343	1.05747	1.17765	1.63669
P42227	Signal transducer and activator of transcription 3 OS=Mus musculus OX=10090 GN=Stat3 PE=1 SV=2	187.844	47	29	157	29	29	770	88	6.3	Stat3	1	0.916045	1.32988	1.54783	1.03715	1.05192	1.44581	1.55848
P42230	Signal transducer and activator of transcription 5A OS=Mus musculus OX=10090 GN=Stat5a PE=1 SV=1	89.329	30	22	63	5	5	793	90.8	6.39	Stat5a	1	1.22278	1.18318	1.09553	1.0558	1.34562	1.21617	1.10682
P42232	Signal transducer and activator of transcription 5B OS=Mus musculus OX=10090 GN=Stat5b PE=1 SV=1	80.801	26	19	59	2	2	786	89.9	6.05	Stat5b	1	1.03878	0.899582	1.02394	1.08342	1.11083	1.00542	0.973675
P42567	Epidermal growth factor receptor substrate 15 OS=Mus musculus OX=10090 GN=Eps15 PE=1 SV=1	229.155	49	36	168	36	36	897	98.4	4.6	Eps15	1	0.990992	0.8977	0.898354	1.15774	1.08037	0.958288	0.950806
P42669	Transcriptional activator protein Pur-alpha OS=Mus musculus OX=10090 GN=Pura PE=1 SV=1	100.374	52	12	75	12	12	321	34.9	6.44	Pura	1	0.908202	0.842428	0.891878	1.01789	0.918143	0.869256	0.921625
P42859	Huntingtin OS=Mus musculus OX=10090 GN=Htt PE=1 SV=2	153.792	15	36	64	36	36	3119	344.5	6.29	Htt	1	0.968355	0.933313	0.869373	1.02675	1.01314	0.893044	0.854618
P42932	T-complex protein 1 subunit theta OS=Mus musculus OX=10090 GN=Cct8 PE=1 SV=3	313.431	71	35	380	35	35	548	59.5	5.62	Cct8	1	0.924094	0.775983	0.79104	1.0192	0.949267	0.786565	0.784118
P43247	DNA mismatch repair protein Msh2 OS=Mus musculus OX=10090 GN=Msh2 PE=1 SV=1	104.304	34	27	75	27	27	935	104.1	5.96	Msh2	1	0.858572	0.727538	0.655437	1.00455	0.913893	0.760075	0.664103
P43274	Histone H1.4 OS=Mus musculus OX=10090 GN=Hist1h1e PE=1 SV=2	142.86	50	22	403	6	6	219	22	11.11	Hist1h1e	1	1.01953	0.971811	0.765645	0.835798	0.755905	0.918042	0.859198
P43275	Histone H1.1 OS=Mus musculus OX=10090 GN=Hist1h1a PE=1 SV=2	60.085	32	10	114	8	8	213	21.8	10.93	Hist1h1a	1	0.99547	0.929249	0.654857	0.768031	0.698777	0.873268	0.697024
P43276	Histone H1.5 OS=Mus musculus OX=10090 GN=Hist1h1b PE=1 SV=2	92.103	40	15	211	9	9	223	22.6	10.92	Hist1h1b	1	0.967916	0.894907	0.633891	0.73336	0.651892	0.788426	0.737761
P43277	Histone H1.3 OS=Mus musculus OX=10090 GN=Hist1h1d PE=1 SV=2	149.782	54	25	430	4	4	221	22.1	11.03	Hist1h1d	1	0.963566	0.920927	0.697194	0.829805	0.769107	0.843752	0.777786
P43346	Deoxycytidine kinase OS=Mus musculus OX=10090 GN=Dck PE=1 SV=1	68.179	54	13	56	13	13	260	30.3	5.43	Dck	1	0.920769	0.901604	0.997961	0.920145	0.915884	0.876323	0.898747
P43406	Integrin alpha-V OS=Mus musculus OX=10090 GN=Itgav PE=1 SV=2	129.754	31	26	78	26	26	1044	115.3	5.63	Itgav	1	1.07008	0.861491	0.458253	0.816369	0.916182	0.712058	0.418178
P43883	Perilipin-2 OS=Mus musculus OX=10090 GN=Plin2 PE=1 SV=2	32.328	25	9	29	9	9	425	46.6	6.87	Plin2	1	0.722232	0.946952	0.912683	1.12528	0.831514	1.18768	0.857596
P45376	Aldose reductase OS=Mus musculus OX=10090 GN=Akr1b1 PE=1 SV=3	157.933	67	21	260	20	20	316	35.7	7.18	Akr1b3	1	0.899974	0.752457	0.823288	1.02103	0.910306	0.729751	0.808074
P45377	Aldose reductase-related protein 2 OS=Mus musculus OX=10090 GN=Akr1b8 PE=1 SV=2	140.426	63	16	148	10	10	316	36.1	6.37	Akr1b8	1	0.873375	0.734693	0.792359	1.06669	0.933917	0.745943	0.844485
P45481	CREB-binding protein OS=Mus musculus OX=10090 GN=Crebbp PE=1 SV=3	24.811	4	8	13	4	4	2441	265.3	8.54	Crebbp	1	1.07982	1.03755	0.923462	1.07523	0.942023	1.03976	0.914277
P45591	Cofilin-2 OS=Mus musculus OX=10090 GN=Cfl2 PE=1 SV=1	27.9	34	5	111	3	3	166	18.7	7.88	Cfl2	1	0.790024	0.696128	1.09721	0.948171	0.899285	0.776018	1.06252
P45700	Mannosyl-oligosaccharide 1,2-alpha-mannosidase IA OS=Mus musculus OX=10090 GN=Man1a1 PE=1 SV=1	45.858	21	12	30	11	11	655	73.2	6.81	Man1a	1	0.940147	0.877843	0.565904	1.09712	1.02958	1.01278	0.598471
P45878	Peptidyl-prolyl cis-trans isomerase FKBP2 OS=Mus musculus OX=10090 GN=Fkbp2 PE=1 SV=1	66.524	69	9	84	9	9	140	15.3	8.88	Fkbp2	1	0.975538	1.00505	0.896426	0.99665	0.930652	1.03796	0.905342
P45952	Medium-chain specific acyl-CoA dehydrogenase, mitochondrial OS=Mus musculus OX=10090 GN=Acadm PE=1 SV=1	115.472	41	14	109	14	14	421	46.5	8.37	Acadm	1	0.851402	0.866485	0.715924	0.906336	0.866207	0.8853	0.723064
P46061	Ran GTPase-activating protein 1 OS=Mus musculus OX=10090 GN=Rangap1 PE=1 SV=2	241.247	68	32	173	32	32	589	63.5	4.68	Rangap1	1	0.945841	0.862781	0.649674	1.10363	1.01211	0.930862	0.659613
P46062	Signal-induced proliferation-associated protein 1 OS=Mus musculus OX=10090 GN=Sipa1 PE=1 SV=2	67.298	19	15	40	15	15	1037	112	6.35	Sipa1	1	0.932106	0.841322	0.765175	1.07589	0.941823	0.923724	0.780826
P46460	Vesicle-fusing ATPase OS=Mus musculus OX=10090 GN=Nsf PE=1 SV=2	224.429	59	41	295	40	40	744	82.6	6.95	Nsf	1	0.940387	0.878713	0.844507	0.978062	0.924671	0.906834	0.858625
P46467	Vacuolar protein sorting-associated protein 4B OS=Mus musculus OX=10090 GN=Vps4b PE=1 SV=2	149.346	58	23	144	17	17	444	49.4	7.11	Vps4b	1	0.957501	0.828538	0.925136	1.06653	0.992285	0.870883	0.944239
P46471	26S proteasome regulatory subunit 7 OS=Mus musculus OX=10090 GN=Psmc2 PE=1 SV=5	210.228	71	29	212	29	29	433	48.6	5.95	Psmc2	1	0.977676	0.86894	0.970654	1.04596	1.02317	0.917961	0.975392
P46638	Ras-related protein Rab-11B OS=Mus musculus OX=10090 GN=Rab11b PE=1 SV=3	107.207	66	14	187	2	2	218	24.5	5.94	Rab11b	1	0.890249	0.928818	0.921803	1.01022	0.971299	1.02225	0.915698
P46656	Adrenodoxin, mitochondrial OS=Mus musculus OX=10090 GN=Fdx1 PE=1 SV=1	7.449	12	3	7	3	3	188	20.1	5.62	Fdx1	1	0.88493	0.918834	0.471302	1.05318	0.963314	0.90684	0.498092
P46664	Adenylosuccinate synthetase isozyme 2 OS=Mus musculus OX=10090 GN=Adss PE=1 SV=2	148.664	47	17	128	17	17	456	50	6.38	Adss	1	0.918832	0.772397	0.747421	0.975842	0.896765	0.73268	0.703067
P46735	Unconventional myosin-Ib OS=Mus musculus OX=10090 GN=Myo1b PE=1 SV=3	17.4	4	5	13	4	4	1107	128.5	9.26	Myo1b	1	0.759803	0.841235	0.693215	0.894221	0.796093	0.881477	0.712681
P46737	Lys-63-specific deubiquitinase BRCC36 OS=Mus musculus OX=10090 GN=Brcc3 PE=1 SV=1	59.477	41	10	31	10	10	291	33.3	5.83	Brcc3	1	0.963674	0.929798	0.965593	1.08988	0.990489	0.893753	0.907297
P46978	Dolichyl-diphosphooligosaccharide--protein glycosyltransferase subunit STT3A OS=Mus musculus OX=10090 GN=Stt3a PE=1 SV=1	83.562	20	15	140	13	13	705	80.5	8.1	Stt3a	1	0.834506	0.919723	0.832803	0.951815	0.873167	0.972204	0.831309
P47199	Quinone oxidoreductase OS=Mus musculus OX=10090 GN=Cryz PE=1 SV=1	22.282	21	5	10	5	5	331	35.2	8.07	Cryz	1	0.939561	0.929493	0.963838	1.06088	0.915943	0.905047	1.0446
P47226	Testin OS=Mus musculus OX=10090 GN=Tes PE=1 SV=1	111.792	43	19	115	19	19	423	48	8.31	Tes	1	1.00696	0.914715	1.07115	1.04072	1.01518	0.9316	1.06044
P47713	Cytosolic phospholipase A2 OS=Mus musculus OX=10090 GN=Pla2g4a PE=1 SV=1	149.509	45	28	113	28	28	748	85.2	5.43	Pla2g4a	1	0.954835	0.891128	0.90035	1.05793	0.985238	0.893397	0.900637
P47738	Aldehyde dehydrogenase, mitochondrial OS=Mus musculus OX=10090 GN=Aldh2 PE=1 SV=1	384.131	68	28	364	27	27	519	56.5	7.62	Aldh2	1	0.918217	0.900289	0.709292	0.997377	0.958456	0.984591	0.74491
P47739	Aldehyde dehydrogenase, dimeric NADP-preferring OS=Mus musculus OX=10090 GN=Aldh3a1 PE=1 SV=2	10.994	5	3	17	1	1	453	50.4	6.95	Aldh3a1	1	0.991717	0.886875	0.820048	1.00438	0.920018	0.85767	0.860077
P47740	Fatty aldehyde dehydrogenase OS=Mus musculus OX=10090 GN=Aldh3a2 PE=1 SV=2	84.562	26	11	56	10	10	484	53.9	8.35	Aldh3a2	1	0.953963	0.960835	0.885193	0.966433	0.90066	0.990524	0.864138
P47753	F-actin-capping protein subunit alpha-1 OS=Mus musculus OX=10090 GN=Capza1 PE=1 SV=4	180.72	64	12	222	10	10	286	32.9	5.55	Capza1	1	0.948821	0.912824	0.899027	1.00545	0.99522	0.945887	0.899634
P47754	F-actin-capping protein subunit alpha-2 OS=Mus musculus OX=10090 GN=Capza2 PE=1 SV=3	232.766	70	14	333	12	12	286	32.9	5.85	Capza2	1	0.942417	0.933597	0.94307	0.975928	0.963276	0.947578	0.923619
P47757	F-actin-capping protein subunit beta OS=Mus musculus OX=10090 GN=Capzb PE=1 SV=3	202.703	67	20	359	20	20	277	31.3	5.74	Capzb	1	0.974435	0.934624	0.926386	0.992926	0.969827	0.938507	0.941417
P47758	Signal recognition particle receptor subunit beta OS=Mus musculus OX=10090 GN=Srprb PE=1 SV=1	74.696	49	11	71	11	11	269	29.6	9.28	Srprb	1	0.904095	0.970956	0.927979	0.964351	0.906466	1.02415	0.940057
P47791	Glutathione reductase, mitochondrial OS=Mus musculus OX=10090 GN=Gsr PE=1 SV=3	60.276	31	12	38	12	12	500	53.6	7.99	Gsr	1	0.566005	0.362302	0.372637	0.953712	0.58808	0.340312	0.391892
P47802	Metaxin-1 OS=Mus musculus OX=10090 GN=Mtx1 PE=1 SV=1	43.012	34	10	32	10	10	317	35.6	6.18	Mtx1	1	0.864398	0.886259	0.757402	0.938999	0.810778	0.904078	0.768178
P47809	Dual specificity mitogen-activated protein kinase kinase 4 OS=Mus musculus OX=10090 GN=Map2k4 PE=1 SV=2	68.484	44	14	45	14	14	397	44.1	8.07	Map2k4	1	1.23831	1.28234	1.49622	1.09678	1.3265	1.29279	1.46162
P47811	Mitogen-activated protein kinase 14 OS=Mus musculus OX=10090 GN=Mapk14 PE=1 SV=3	113.78	51	13	90	12	12	360	41.3	5.88	Mapk14	1	0.931906	0.739592	0.858864	1.07322	0.954785	0.776104	0.839772
P47856	Glutamine--fructose-6-phosphate aminotransferase [isomerizing] 1 OS=Mus musculus OX=10090 GN=Gfpt1 PE=1 SV=3	143.683	47	30	94	30	30	697	78.5	6.84	Gfpt1	1	0.920797	0.806668	0.876126	1.06266	0.987289	0.838842	0.884226
P47857	ATP-dependent 6-phosphofructokinase, muscle type OS=Mus musculus OX=10090 GN=Pfkm PE=1 SV=3	42.369	14	12	35	8	8	780	85.2	8	Pfkm	1	0.994891	0.809303	0.987486	1.10235	1.08406	0.864294	0.911362
P47911	60S ribosomal protein L6 OS=Mus musculus OX=10090 GN=Rpl6 PE=1 SV=3	129.681	55	20	238	20	20	296	33.5	10.7	Rpl6	1	0.919948	0.839935	0.785106	1.02913	0.91992	0.839127	0.82998
P47915	60S ribosomal protein L29 OS=Mus musculus OX=10090 GN=Rpl29 PE=1 SV=2	50.315	34	7	96	7	7	160	17.6	11.84	Rpl29; Gm8210	1	0.938077	0.8711	0.854371	1.0482	0.980625	0.839201	0.881619
P47934	Carnitine O-acetyltransferase OS=Mus musculus OX=10090 GN=Crat PE=1 SV=3	72.314	25	15	49	15	15	626	70.8	8.44	Crat	1	0.891296	0.914143	0.866232	0.995018	0.930263	0.93502	0.893618
P47941	Crk-like protein OS=Mus musculus OX=10090 GN=Crkl PE=1 SV=2	74.756	56	13	47	13	13	303	33.8	6.74	Crkl	1	0.988409	0.84769	0.930359	1.04919	1.00037	0.850413	0.944315
P47955	60S acidic ribosomal protein P1 OS=Mus musculus OX=10090 GN=Rplp1 PE=1 SV=1	56.172	67	4	56	4	4	114	11.5	4.32	Rplp1	1	0.947344	0.877205	0.980017	1.07127	1.01476	0.965222	1.05316
P47962	60S ribosomal protein L5 OS=Mus musculus OX=10090 GN=Rpl5 PE=1 SV=3	228.106	58	17	351	17	17	297	34.4	9.77	Rpl5	1	0.864478	0.836327	0.810729	1.01718	0.914104	0.849435	0.840938
P47963	60S ribosomal protein L13 OS=Mus musculus OX=10090 GN=Rpl13 PE=1 SV=3	93.812	47	14	157	14	14	211	24.3	11.55	Rpl13	1	0.895514	0.873679	0.830724	1.00872	0.917586	0.871091	0.860308
P47964	60S ribosomal protein L36 OS=Mus musculus OX=10090 GN=Rpl36 PE=1 SV=2	17.615	18	2	27	2	2	105	12.2	11.34	Rpl36	1	0.857059	0.753869	0.922085	1.22883	1.0893	0.700063	0.870954
P47968	Ribose-5-phosphate isomerase OS=Mus musculus OX=10090 GN=Rpia PE=1 SV=2	16.81	14	3	7	3	3	303	32.4	8.02	Rpia	1	0.867726	0.764686	0.783354	1.07481	0.991065	0.897576	0.807762
P48024	Eukaryotic translation initiation factor 1 OS=Mus musculus OX=10090 GN=Eif1 PE=1 SV=2	107.38	63	9	69	9	9	113	12.7	7.44	Eif1	1	1.11696	0.97118	1.02336	1.05292	1.10503	0.978932	1.07722
P48025	Tyrosine-protein kinase SYK OS=Mus musculus OX=10090 GN=Syk PE=1 SV=2	205.791	64	28	175	28	28	629	71.3	7.88	Syk	1	0.991774	0.961557	1.50173	0.975302	0.996003	0.9498	1.45315
P48036	Annexin A5 OS=Mus musculus OX=10090 GN=Anxa5 PE=1 SV=1	298.846	79	25	915	24	24	319	35.7	4.96	Anxa5	1	0.908666	0.779892	0.876798	1.00855	0.921735	0.771069	0.856588
P48193	Protein 4.1 OS=Mus musculus OX=10090 GN=Epb41 PE=1 SV=2	101.225	30	20	76	19	19	858	95.9	5.6	Epb4.1; Epb41	1	0.937556	0.935465	0.745197	1.00988	0.940905	0.9629	0.783223
P48410	ATP-binding cassette sub-family D member 1 OS=Mus musculus OX=10090 GN=Abcd1 PE=1 SV=1	79.089	23	14	53	14	14	736	81.8	8.7	Abcd1	1	0.914677	0.923835	0.765886	0.928834	0.902455	0.930987	0.753034
P48428	Tubulin-specific chaperone A OS=Mus musculus OX=10090 GN=Tbca PE=1 SV=3	50.28	51	8	48	8	8	108	12.8	5.27	Tbca	1	0.922284	0.815507	0.831485	1.08412	0.990102	0.802163	0.87508
P48453	Serine/threonine-protein phosphatase 2B catalytic subunit beta isoform OS=Mus musculus OX=10090 GN=Ppp3cb PE=1 SV=2	60.265	25	12	51	6	6	525	59.1	5.91	Ppp3cb	1	0.956449	0.815704	0.853171	1.0776	1.01232	0.875213	0.830367
P48678	Prelamin-A/C OS=Mus musculus OX=10090 GN=Lmna PE=1 SV=2	454.505	67	48	741	46	46	665	74.2	6.98	Lmna	1	0.923915	0.9757	0.641263	0.799132	0.750249	0.805651	0.585222
P48722	Heat shock 70 kDa protein 4L OS=Mus musculus OX=10090 GN=Hspa4l PE=1 SV=2	114.897	31	24	70	22	22	838	94.3	5.74	Hspa4l	1	0.942481	0.851918	0.944332	1.04864	0.976244	0.897554	0.961458
P48725	Pericentrin OS=Mus musculus OX=10090 GN=Pcnt PE=1 SV=2	16.71	2	6	13	6	6	2898	329.3	5.36	Pcnt	1	1.00058	0.957179	0.604613	1.02499	0.918165	0.931763	0.599291
P48754	Breast cancer type 1 susceptibility protein homolog OS=Mus musculus OX=10090 GN=Brca1 PE=1 SV=3	9.798	2	3	6	3	3	1812	198.7	5.76	Brca1	1	0.859081	0.722355	0.239028	1.16309	0.806491	0.65247	0.176978
P48758	Carbonyl reductase [NADPH] 1 OS=Mus musculus OX=10090 GN=Cbr1 PE=1 SV=3	86.833	60	14	72	13	13	277	30.6	8.31	Cbr1	1	0.894319	0.788394	0.847889	1.08884	0.98461	0.777885	0.875329
P48771	Cytochrome c oxidase subunit 7A2, mitochondrial OS=Mus musculus OX=10090 GN=Cox7a2 PE=1 SV=2	32.736	28	2	64	2	2	83	9.3	10.27	Cox7a2	1	0.832372	0.929914	0.54062	0.877461	0.691724	0.749877	0.489075
P48774	Glutathione S-transferase Mu 5 OS=Mus musculus OX=10090 GN=Gstm5 PE=1 SV=1	26.155	41	8	22	7	7	224	26.6	7.21	Gstm5	1	0.878745	0.768077	0.842438	1.01833	0.959658	0.790794	0.802917
P48962	ADP/ATP translocase 1 OS=Mus musculus OX=10090 GN=Slc25a4 PE=1 SV=4	140.682	61	19	283	9	9	298	32.9	9.72	Slc25a4	1	0.887518	0.944256	0.831748	0.913875	0.858068	0.923725	0.83056
P48999	Arachidonate 5-lipoxygenase OS=Mus musculus OX=10090 GN=Alox5 PE=1 SV=3	53.017	21	13	35	13	13	674	77.9	6.18	Alox5	1	0.874277	0.747909	0.698415	0.846306	0.774241	0.566389	0.524861
P49070	Calcium signal-modulating cyclophilin ligand OS=Mus musculus OX=10090 GN=Camlg PE=1 SV=2	24.689	27	6	13	6	6	294	32.5	7.74	Caml	1	0.865096	0.977087	0.78941	0.877666	0.90883	0.934215	0.782823
P49135	General transcription and DNA repair factor IIH helicase subunit XPB OS=Mus musculus OX=10090 GN=Ercc3 PE=2 SV=1	11.106	6	4	8	4	4	783	89.1	7.18	Ercc3	1	0.92338	0.903229	0.787116	0.899192	0.915867	0.889229	0.767649
P49138	MAP kinase-activated protein kinase 2 OS=Mus musculus OX=10090 GN=Mapkapk2 PE=1 SV=2	74.224	42	17	76	13	13	386	44	8.57	Mapkapk2	1	1.28666	1.19339	1.09372	1.0885	1.37647	1.27576	1.07942
P49282	Natural resistance-associated macrophage protein 2 OS=Mus musculus OX=10090 GN=Slc11a2 PE=1 SV=2	6.866	3	2	6	2	2	568	62.3	5.99	Slc11a2	1	1.45548	2.5048	2.40497	0.970098	1.78938	2.5049	2.50866
P49312	Heterogeneous nuclear ribonucleoprotein A1 OS=Mus musculus OX=10090 GN=Hnrnpa1 PE=1 SV=2	123.68	55	17	165	12	12	320	34.2	9.23	Hnrnpa1	1	1.01876	0.923315	0.682721	0.995363	0.99499	0.928411	0.683838
P49442	Inositol polyphosphate 1-phosphatase OS=Mus musculus OX=10090 GN=Inpp1 PE=1 SV=2	45.31	24	7	25	7	7	396	43.3	5.01	Inpp1	1	0.962285	0.807544	0.881582	0.977295	0.902228	0.765782	0.828339
P49443	Protein phosphatase 1A OS=Mus musculus OX=10090 GN=Ppm1a PE=1 SV=1	52.441	34	11	44	9	9	382	42.4	5.36	Ppm1a	1	0.947745	0.847254	0.898533	1.07998	1.00192	0.896751	0.894969
P49446	Receptor-type tyrosine-protein phosphatase epsilon OS=Mus musculus OX=10090 GN=Ptpre PE=1 SV=3	67.471	23	14	43	12	12	699	80.6	7.12	Ptpre	1	0.881542	0.776292	0.796617	1.04965	0.896049	0.848464	0.725597
P49452	Centromere protein C OS=Mus musculus OX=10090 GN=Cenpc PE=1 SV=2	13.823	4	5	11	5	5	906	102.1	9.67	Cenpc1	1	0.967894	1.01681	0.561507	1.03198	0.907285	1.00821	0.64678
P49586	Choline-phosphate cytidylyltransferase A OS=Mus musculus OX=10090 GN=Pcyt1a PE=1 SV=1	94.676	45	14	75	14	14	367	41.6	7.03	Pcyt1a	1	0.932707	0.797159	0.853068	1.10786	1.02688	0.867023	0.89291
P49615	Cyclin-dependent-like kinase 5 OS=Mus musculus OX=10090 GN=Cdk5 PE=1 SV=1	40.135	36	9	31	7	8	292	33.3	7.66	Cdk5	1	0.877631	0.820332	0.888478	1.07603	0.973125	0.865441	0.864922
P49710	Hematopoietic lineage cell-specific protein OS=Mus musculus OX=10090 GN=Hcls1 PE=1 SV=2	222.652	54	26	279	26	26	486	54.2	4.84	Hcls1	1	1.17182	1.26992	2.06347	1.05033	1.11029	1.19532	1.95196
P49717	DNA replication licensing factor MCM4 OS=Mus musculus OX=10090 GN=Mcm4 PE=1 SV=1	151.973	38	31	119	31	31	862	96.7	7.2	Mcm4	1	0.950328	0.784966	0.650916	1.086	0.993994	0.837272	0.607048
P49718	DNA replication licensing factor MCM5 OS=Mus musculus OX=10090 GN=Mcm5 PE=1 SV=1	141.173	39	27	149	27	27	733	82.3	8.43	Mcm5	1	0.900649	0.754164	0.565972	1.06653	0.940697	0.781673	0.540898
P49722	Proteasome subunit alpha type-2 OS=Mus musculus OX=10090 GN=Psma2 PE=1 SV=3	120.663	43	7	113	7	7	234	25.9	7.43	Psma2	1	1.01218	0.844078	0.963438	1.0577	0.990031	0.868783	0.962162
P49769	Presenilin-1 OS=Mus musculus OX=10090 GN=Psen1 PE=1 SV=1	42.039	22	6	19	5	5	467	52.6	5.38	Psen1	1	0.940578	1.01302	0.981251	0.956904	0.946564	1.04073	0.994908
P49935	Pro-cathepsin H OS=Mus musculus OX=10090 GN=Ctsh PE=1 SV=2	48.532	22	7	42	7	7	333	37.1	8.4	Ctsh	1	0.887608	0.864182	1.00431	0.88157	0.809259	0.800993	0.934023
P49962	Signal recognition particle 9 kDa protein OS=Mus musculus OX=10090 GN=Srp9 PE=1 SV=2	19.085	50	5	21	5	5	86	10.2	7.99	Srp9	1	0.863932	0.741539	0.840839	1.06431	0.924222	0.82386	0.893186
P50096	Inosine-5'-monophosphate dehydrogenase 1 OS=Mus musculus OX=10090 GN=Impdh1 PE=1 SV=2	42.098	22	11	37	9	9	514	55.2	6.8	Impdh1	1	0.935063	0.832221	0.879144	1.0564	0.975214	0.817676	0.857814
P50171	Estradiol 17-beta-dehydrogenase 8 OS=Mus musculus OX=10090 GN=Hsd17b8 PE=1 SV=2	43.939	40	7	20	7	7	259	26.6	6.54	H2-Ke6	1	0.858339	0.930407	0.804135	1.00449	0.93117	0.984154	0.913582
P50247	Adenosylhomocysteinase OS=Mus musculus OX=10090 GN=Ahcy PE=1 SV=3	202.096	65	25	196	24	24	432	47.7	6.54	Ahcy; Gm4737	1	0.930239	0.800879	0.801047	1.04576	0.988763	0.812098	0.784968
P50295	Arylamine N-acetyltransferase 2 OS=Mus musculus OX=10090 GN=Nat2 PE=1 SV=1	23.785	21	6	14	6	6	290	33.7	5.88	Nat2	1	0.964311	0.863654	0.854088	1.04178	0.994047	0.834088	0.902942
P50396	Rab GDP dissociation inhibitor alpha OS=Mus musculus OX=10090 GN=Gdi1 PE=1 SV=3	148.064	51	17	235	12	12	447	50.5	5.08	Gdi1	1	0.98203	0.867062	1.14874	1.06813	1.03334	0.864506	1.02327
P50427	Steryl-sulfatase OS=Mus musculus OX=10090 GN=Sts PE=1 SV=1	63.565	27	14	49	14	14	624	66.5	8.5	Sts	1	0.9036	0.961776	1.01528	1.01617	1.02546	1.05215	1.08762
P50428	Arylsulfatase A OS=Mus musculus OX=10090 GN=Arsa PE=1 SV=2	31.241	28	9	26	8	8	506	53.7	5.87	Arsa	1	0.955771	0.914667	0.895421	1.09489	1.02856	1.02206	1.04751
P50429	Arylsulfatase B OS=Mus musculus OX=10090 GN=Arsb PE=1 SV=3	57.086	21	12	52	12	12	534	59.6	7.24	Arsb	1	0.890084	0.902436	0.83741	0.984938	0.915237	0.935445	0.810265
P50431	Serine hydroxymethyltransferase, cytosolic OS=Mus musculus OX=10090 GN=Shmt1 PE=1 SV=3	39.549	19	8	23	7	7	478	52.6	6.95	Shmt1	1	0.857309	0.742037	0.752976	1.00468	0.917175	0.778286	0.752428
P50516	V-type proton ATPase catalytic subunit A OS=Mus musculus OX=10090 GN=Atp6v1a PE=1 SV=2	411.303	72	34	522	34	34	617	68.3	5.58	Atp6v1a	1	0.93348	0.831786	0.913107	1.02136	0.97154	0.842417	0.933622
P50518	V-type proton ATPase subunit E 1 OS=Mus musculus OX=10090 GN=Atp6v1e1 PE=1 SV=2	147.706	57	15	263	15	15	226	26.1	8.43	Atp6v1e1	1	0.970093	0.933073	1.06136	1.05593	1.03722	0.95936	1.03157
P50543	Protein S100-A11 OS=Mus musculus OX=10090 GN=S100a11 PE=1 SV=1	42.933	37	3	80	3	3	98	11.1	5.45	S100a11	1	0.845533	0.690945	0.711161	0.745265	0.638885	0.572754	0.610047
P50544	Very long-chain specific acyl-CoA dehydrogenase, mitochondrial OS=Mus musculus OX=10090 GN=Acadvl PE=1 SV=3	159.951	55	31	139	31	31	656	70.8	8.75	Acadvl	1	0.915602	0.901043	0.540545	0.923425	0.868578	0.859588	0.494185
P50580	Proliferation-associated protein 2G4 OS=Mus musculus OX=10090 GN=Pa2g4 PE=1 SV=3	191.522	64	21	242	21	21	394	43.7	6.86	Pa2g4	1	0.845496	0.74459	0.72766	0.98495	0.899372	0.758755	0.726344
P51125	Calpastatin OS=Mus musculus OX=10090 GN=Cast PE=1 SV=2	277.334	67	37	249	37	37	788	84.9	5.52	Cast	1	1.03683	0.928943	1.06411	0.966023	0.958016	0.857954	0.984437
P51150	Ras-related protein Rab-7a OS=Mus musculus OX=10090 GN=Rab7a PE=1 SV=2	175.542	77	16	230	16	16	207	23.5	6.7	Rab7	1	0.914483	0.938934	0.927187	0.979203	0.942509	1.00675	0.933928
P51174	Long-chain specific acyl-CoA dehydrogenase, mitochondrial OS=Mus musculus OX=10090 GN=Acadl PE=1 SV=2	160.824	43	16	163	16	16	430	47.9	8.31	Acadl	1	0.945418	1.02547	0.960495	1.02104	0.99951	1.10362	0.996268
P51175	Protoporphyrinogen oxidase OS=Mus musculus OX=10090 GN=Ppox PE=1 SV=1	32.618	28	9	20	9	9	477	50.8	8.84	Ppox	1	0.873078	0.945103	0.909283	1.01708	0.929534	0.956536	0.924137
P51410	60S ribosomal protein L9 OS=Mus musculus OX=10090 GN=Rpl9 PE=2 SV=2	112.116	66	10	130	10	10	192	21.9	9.95	Rpl9	1	0.868653	0.851302	0.850382	0.992307	0.897367	0.869989	0.858075
P51432	1-phosphatidylinositol 4,5-bisphosphate phosphodiesterase beta-3 OS=Mus musculus OX=10090 GN=Plcb3 PE=1 SV=2	79.049	23	20	50	20	20	1234	139.4	5.94	Plcb3	1	0.997171	0.917328	1.0078	1.0151	1.02244	1.00631	0.978647
P51569	Alpha-galactosidase A OS=Mus musculus OX=10090 GN=Gla PE=1 SV=1	67.193	28	9	64	9	9	419	47.6	5.72	Gla	1	0.922319	0.887775	0.98032	0.990937	0.927403	0.943677	0.970016
P51660	Peroxisomal multifunctional enzyme type 2 OS=Mus musculus OX=10090 GN=Hsd17b4 PE=1 SV=3	274.976	52	30	265	30	30	735	79.4	8.57	Hsd17b4	1	0.910918	0.934535	0.815291	0.952167	0.904758	0.970042	0.80417
P51670	C-C motif chemokine 9 OS=Mus musculus OX=10090 GN=Ccl9 PE=1 SV=1	3.304	12	2	5	2	2	122	13.9	8.73	Ccl9	1	1.1923	1.21325	0.706701	1.00934	1.35991	1.39907	0.606714
P51791	H(+)/Cl(-) exchange transporter 3 OS=Mus musculus OX=10090 GN=Clcn3 PE=1 SV=2	11.514	5	5	11	2	2	818	90.8	6.28	Clcn3	1	0.999807	0.939142	0.859642	0.995642	0.937806	1.0237	0.829411
P51807	Dynein light chain Tctex-type 1 OS=Mus musculus OX=10090 GN=Dynlt1 PE=1 SV=1	48.902	51	3	28	3	3	113	12.5	5.08	Dynlt1b; Dynlt1f; Dynlt1c; Dynlt1a	1	1.05813	0.860891	0.918057	1.06801	1.03775	0.898955	0.926723
P51829	Adenylate cyclase type 7 OS=Mus musculus OX=10090 GN=Adcy7 PE=2 SV=2	44.088	10	8	27	8	8	1099	122.6	7.87	Adcy7	1	0.814302	0.79655	0.629608	0.925111	0.821782	0.781003	0.638624
P51855	Glutathione synthetase OS=Mus musculus OX=10090 GN=Gss PE=1 SV=1	23.619	15	8	23	8	8	474	52.2	5.8	Gss	1	0.871627	0.783427	0.817365	1.05666	0.896555	0.816803	0.829279
P51859	Hepatoma-derived growth factor OS=Mus musculus OX=10090 GN=Hdgf PE=1 SV=2	112.157	73	14	112	13	13	237	26.3	4.83	Hdgf	1	0.982716	0.87356	0.946242	0.995054	0.96593	0.825521	0.884357
P51863	V-type proton ATPase subunit d 1 OS=Mus musculus OX=10090 GN=Atp6v0d1 PE=1 SV=2	68.295	38	11	59	11	11	351	40.3	5	Atp6v0d1	1	0.89784	1.02669	1.03113	0.994233	0.910555	0.972139	0.908009
P51880	Fatty acid-binding protein, brain OS=Mus musculus OX=10090 GN=Fabp7 PE=1 SV=2	24.534	30	3	10	3	3	132	14.9	5.63	Fabp7	1	1.01941	1.09728	1.37982	0.660224	0.611037	0.616801	0.88148
P51881	ADP/ATP translocase 2 OS=Mus musculus OX=10090 GN=Slc25a5 PE=1 SV=3	181.421	78	22	355	12	12	298	32.9	9.73	Slc25a5	1	0.916933	0.931198	0.82098	0.958264	0.899731	0.98588	0.821378
P51908	C->U-editing enzyme APOBEC-1 OS=Mus musculus OX=10090 GN=Apobec1 PE=1 SV=1	3.979	7	2	6	2	2	229	27.5	8.68	Apobec1	1	0.865548	0.670607	0.990026	1.00635	0.877915	0.8256	1.01627
P51912	Neutral amino acid transporter B(0) OS=Mus musculus OX=10090 GN=Slc1a5 PE=1 SV=2	26.681	15	7	26	7	7	553	58.4	7.84	Slc1a5	1	0.83405	0.759103	0.587794	0.975493	0.825547	0.788647	0.585027
P51943	Cyclin-A2 OS=Mus musculus OX=10090 GN=Ccna2 PE=1 SV=2	8.704	4	2	11	2	2	422	47.2	6.21	Ccna2	1	0.862864	0.486529	0.0646864	0.95068	0.874363	0.370642	0.0540385
P52293	Importin subunit alpha-1 OS=Mus musculus OX=10090 GN=Kpna2 PE=1 SV=2	116.11	35	16	81	16	16	529	57.9	5.68	Kpna2	1	0.966979	0.747898	0.236408	1.04558	0.941597	0.702576	0.235618
P52332	Tyrosine-protein kinase JAK1 OS=Mus musculus OX=10090 GN=Jak1 PE=1 SV=1	89.703	23	24	63	23	23	1153	133.3	7.59	Jak1	1	0.857161	0.934554	0.895253	0.973391	0.883627	1.01585	0.922471
P52431	DNA polymerase delta catalytic subunit OS=Mus musculus OX=10090 GN=Pold1 PE=1 SV=2	54.688	15	14	43	14	14	1105	123.7	7.61	Pold1	1	0.798068	0.638382	0.54498	0.992852	0.835833	0.691315	0.551051
P52432	DNA-directed RNA polymerases I and III subunit RPAC1 OS=Mus musculus OX=10090 GN=Polr1c PE=1 SV=3	17.236	12	3	6	3	3	346	39.1	5.21	Polr1c	1	0.938211	0.861934	0.6199	0.984385	0.943713	0.849059	0.571902
P52479	Ubiquitin carboxyl-terminal hydrolase 10 OS=Mus musculus OX=10090 GN=Usp10 PE=1 SV=3	24.469	13	8	14	8	8	792	87	5.17	Usp10	1	0.908127	0.852164	0.725205	0.954504	0.931809	0.915061	0.759921
P52480	Pyruvate kinase PKM OS=Mus musculus OX=10090 GN=Pkm PE=1 SV=4	677.633	80	43	2802	43	43	531	57.8	7.47	Pkm	1	0.889435	0.748467	0.900497	0.914667	0.829623	0.677398	0.823534
P52482	Ubiquitin-conjugating enzyme E2 E1 OS=Mus musculus OX=10090 GN=Ube2e1 PE=1 SV=1	24.792	32	5	19	3	3	193	21.3	8.53	Ube2e1	1	0.996611	0.937077	0.704487	1.08499	1.11263	0.975608	0.673399
P52483	Ubiquitin-conjugating enzyme E2 E3 OS=Mus musculus OX=10090 GN=Ube2e3 PE=1 SV=2	12.071	22	4	14	1	1	207	22.9	7.18	Ube2e3	1	0.969677	0.678563	0.516329	1.0491	0.941234	0.702384	0.503201
P52503	NADH dehydrogenase [ubiquinone] iron-sulfur protein 6, mitochondrial OS=Mus musculus OX=10090 GN=Ndufs6 PE=1 SV=2	33.612	39	4	23	4	4	116	13	8.65	Ndufs6	1	0.871144	0.839775	0.494176	0.951377	0.758787	0.855122	0.43009
P52623	Uridine-cytidine kinase 1 OS=Mus musculus OX=10090 GN=Uck1 PE=1 SV=2	13.926	23	6	11	5	5	277	31	7.88	Uck1	1	0.917665	0.917241	1.15118	0.984792	0.944928	0.954485	1.25079
P52633	Signal transducer and transcription activator 6 OS=Mus musculus OX=10090 GN=Stat6 PE=1 SV=2	80.978	24	20	74	19	19	837	93.4	6.23	Stat6	1	0.903033	0.780138	0.818668	1.0195	0.921279	0.745826	0.801887
P52760	2-iminobutanoate/2-iminopropanoate deaminase OS=Mus musculus OX=10090 GN=Rida PE=1 SV=3	25.521	32	5	17	4	5	135	14.2	8.68	Hrsp12; Rida	1	1.03629	0.87644	0.904438	1.13371	0.943348	0.837109	0.857212
P52825	Carnitine O-palmitoyltransferase 2, mitochondrial OS=Mus musculus OX=10090 GN=Cpt2 PE=1 SV=2	69.137	31	17	47	17	17	658	73.9	8.37	Cpt2	1	0.963134	1.00839	0.889712	1.12305	0.932222	0.979586	0.897444
P52875	Transmembrane protein 165 OS=Mus musculus OX=10090 GN=Tmem165 PE=1 SV=2	44.937	23	5	27	5	5	323	34.8	7.46	Tmem165	1	0.96962	1.00641	0.898453	1.02452	0.939809	1.07304	0.88206
P52927	High mobility group protein HMGI-C OS=Mus musculus OX=10090 GN=Hmga2 PE=1 SV=1	41.159	65	5	23	5	5	108	11.8	10.62	Hmga2	1	0.845413	1.03695	0.85954	0.748263	0.622216	0.701056	0.447064
P53026	60S ribosomal protein L10a OS=Mus musculus OX=10090 GN=Rpl10a PE=1 SV=3	117.722	59	15	156	15	15	217	24.9	9.98	Rpl10a	1	0.899645	0.834048	0.770145	1.00383	0.908771	0.847739	0.787367
P53395	Lipoamide acyltransferase component of branched-chain alpha-keto acid dehydrogenase complex, mitochondrial OS=Mus musculus OX=10090 GN=Dbt PE=1 SV=2	47.777	27	13	44	13	13	482	53.2	8.6	Dbt	1	0.90091	0.96656	0.858192	0.898215	0.878157	1.02282	0.873712
P53564	Homeobox protein cut-like 1 OS=Mus musculus OX=10090 GN=Cux1 PE=1 SV=3	175.903	31	38	104	15	15	1515	165.5	6.32	Cux1	1	0.960614	0.956049	0.830484	1.00455	0.958232	0.987148	0.817573
P53569	CCAAT/enhancer-binding protein zeta OS=Mus musculus OX=10090 GN=Cebpz PE=1 SV=2	16.681	5	5	8	5	5	1052	120.2	5.74	Cebpz	1	1.1239	1.31814	1.2126	1.24963	1.09381	0.888627	1.01264
P53612	Geranylgeranyl transferase type-2 subunit beta OS=Mus musculus OX=10090 GN=Rabggtb PE=1 SV=2	21.838	16	5	15	5	5	339	37.8	5.16	Rabggtb	1	0.984537	0.821731	0.953435	1.15401	1.07961	0.899948	0.930583
P53702	Cytochrome c-type heme lyase OS=Mus musculus OX=10090 GN=Hccs PE=1 SV=2	29.582	24	5	21	5	5	272	31	7.12	Hccs	1	0.910725	0.960711	0.729881	1.05176	0.933679	0.967986	0.708611
P53808	Phosphatidylcholine transfer protein OS=Mus musculus OX=10090 GN=Pctp PE=1 SV=2	15.871	18	4	15	4	4	214	24.8	7.03	Pctp	1	1.10888	0.835841	0.87959	1.03306	0.984549	0.979008	0.957375
P53810	Phosphatidylinositol transfer protein alpha isoform OS=Mus musculus OX=10090 GN=Pitpna PE=1 SV=2	188.073	71	19	225	16	16	271	31.9	6.37	Pitpna	1	0.920761	0.771345	0.876553	1.0012	0.900638	0.739494	0.852851
P53811	Phosphatidylinositol transfer protein beta isoform OS=Mus musculus OX=10090 GN=Pitpnb PE=1 SV=2	76.793	57	18	88	15	15	271	31.5	6.95	Pitpnb	1	0.868083	0.772098	0.805261	1.07364	0.968243	0.82068	0.76992
P53986	Monocarboxylate transporter 1 OS=Mus musculus OX=10090 GN=Slc16a1 PE=1 SV=1	23.617	9	4	21	4	4	493	53.2	7.47	Slc16a1	1	0.86971	1.02618	0.880931	0.931835	0.856486	1.0164	0.833765
P53994	Ras-related protein Rab-2A OS=Mus musculus OX=10090 GN=Rab2a PE=1 SV=1	111.292	65	12	117	12	12	212	23.5	6.54	Rab2a	1	0.938769	0.951618	0.935247	0.959511	0.937848	1.0105	0.954475
P53995	Anaphase-promoting complex subunit 1 OS=Mus musculus OX=10090 GN=Anapc1 PE=1 SV=2	39.38	7	12	20	12	12	1944	215.9	6.35	Anapc1	1	0.967333	0.845527	0.771402	1.06277	1.08734	0.993381	0.72727
P53996	Cellular nucleic acid-binding protein OS=Mus musculus OX=10090 GN=Cnbp PE=1 SV=2	23.234	37	6	15	6	6	178	19.6	7.58	Cnbp	1	0.699687	0.490651	0.383943	1.09394	0.653355	0.501535	0.36049
P54071	Isocitrate dehydrogenase [NADP], mitochondrial OS=Mus musculus OX=10090 GN=Idh2 PE=1 SV=3	199.945	58	26	209	23	24	452	50.9	8.69	Idh2	1	0.92135	0.96241	0.814604	0.982859	0.943828	1.03267	0.829972
P54103	DnaJ homolog subfamily C member 2 OS=Mus musculus OX=10090 GN=Dnajc2 PE=1 SV=2	74.285	32	18	54	18	18	621	71.7	8.7	Dnajc2	1	0.913169	0.803759	0.8217	1.0404	0.959673	0.865068	0.810635
P54116	Erythrocyte band 7 integral membrane protein OS=Mus musculus OX=10090 GN=Stom PE=1 SV=3	156.571	63	15	176	15	15	284	31.4	6.93	Stom	1	0.939567	0.930729	0.870719	0.895295	0.859835	0.890184	0.748945
P54227	Stathmin OS=Mus musculus OX=10090 GN=Stmn1 PE=1 SV=2	78.291	60	12	237	8	12	149	17.3	5.97	Stmn1	1	0.956039	0.752345	0.660322	1.06236	0.948642	0.752089	0.631715
P54276	DNA mismatch repair protein Msh6 OS=Mus musculus OX=10090 GN=Msh6 PE=1 SV=3	108.242	23	27	72	27	27	1358	151	6.73	Msh6	1	0.8807	0.708358	0.659825	1.03942	0.94378	0.729152	0.640863
P54310	Hormone-sensitive lipase OS=Mus musculus OX=10090 GN=Lipe PE=1 SV=2	42.954	19	10	24	10	10	759	83.3	6.95	Lipe	1	0.993875	0.987584	1.0705	1.04725	0.972082	0.934392	1.04649
P54726	UV excision repair protein RAD23 homolog A OS=Mus musculus OX=10090 GN=Rad23a PE=1 SV=2	89.43	35	11	71	9	9	363	39.7	4.58	Rad23a	1	0.959453	0.788727	0.871315	1.10478	0.977832	0.82851	0.833718
P54728	UV excision repair protein RAD23 homolog B OS=Mus musculus OX=10090 GN=Rad23b PE=1 SV=2	96.12	41	13	109	11	11	416	43.5	4.83	Rad23b	1	0.959728	0.794718	0.811093	1.03019	0.969263	0.800006	0.816214
P54729	NEDD8 ultimate buster 1 OS=Mus musculus OX=10090 GN=Nub1 PE=1 SV=2	124.781	44	23	108	23	23	614	70.3	5.88	Nub1	1	1.18908	1.13059	1.06741	1.04948	1.28029	1.19039	1.08858
P54731	FAS-associated factor 1 OS=Mus musculus OX=10090 GN=Faf1 PE=1 SV=2	36.745	13	7	22	7	7	649	73.8	4.86	Faf1	1	0.749213	0.647232	0.65973	1.02557	0.784928	0.680057	0.602291
P54751	CMP-N-acetylneuraminate-beta-galactosamide-alpha-2,3-sialyltransferase 1 OS=Mus musculus OX=10090 GN=St3gal1 PE=1 SV=1	9.495	10	3	6	3	3	337	39	9.23	St3gal1	1	1.21381	1.1057	0.929137	0.882967	1.06927	1.09083	0.928116
P54775	26S proteasome regulatory subunit 6B OS=Mus musculus OX=10090 GN=Psmc4 PE=1 SV=2	219.789	68	26	163	25	25	418	47.4	5.21	Psmc4	1	1.00585	0.882572	0.934733	1.05426	1.032	0.912954	0.940737
P54818	Galactocerebrosidase OS=Mus musculus OX=10090 GN=Galc PE=1 SV=2	29.537	14	6	15	6	6	684	77.2	6.74	Galc	1	0.816852	0.762002	0.774854	0.992361	0.904109	0.828477	0.892707
P54822	Adenylosuccinate lyase OS=Mus musculus OX=10090 GN=Adsl PE=1 SV=2	87.912	42	14	51	14	14	484	54.8	7.27	Adsl	1	0.8971	0.745275	0.79399	1.07061	0.934821	0.77639	0.811414
P54823	Probable ATP-dependent RNA helicase DDX6 OS=Mus musculus OX=10090 GN=Ddx6 PE=1 SV=1	138.127	64	22	116	21	22	483	54.2	8.66	Ddx6	1	0.982209	0.951642	1.15372	1.03364	1.03538	0.984636	1.15994
P54923	[Protein ADP-ribosylarginine] hydrolase OS=Mus musculus OX=10090 GN=Adprh PE=1 SV=1	98.981	52	15	89	15	15	362	40	5.76	Adprh	1	0.972988	0.82738	0.927532	1.0598	0.983177	0.851726	0.925922
P55065	Phospholipid transfer protein OS=Mus musculus OX=10090 GN=Pltp PE=1 SV=1	33.937	19	7	22	7	7	493	54.4	6.62	Pltp	1	0.857456	0.974462	1.01819	1.10738	1.00091	1.11348	0.946151
P55096	ATP-binding cassette sub-family D member 3 OS=Mus musculus OX=10090 GN=Abcd3 PE=1 SV=2	76.999	26	16	83	16	16	659	75.4	9.26	Abcd3	1	0.919702	0.951388	0.900247	0.986956	0.907151	0.998905	0.924285
P55194	SH3 domain-binding protein 1 OS=Mus musculus OX=10090 GN=Sh3bp1 PE=1 SV=3	155.581	58	28	100	28	28	680	74.1	6.6	Sh3bp1	1	0.907558	0.852542	1.08168	1.05748	0.947001	0.875542	1.06114
P55258	Ras-related protein Rab-8A OS=Mus musculus OX=10090 GN=Rab8a PE=1 SV=2	82.287	59	13	134	6	6	207	23.7	9.07	Rab8a	1	0.869341	0.894748	0.85604	0.923566	0.878942	0.961388	0.837228
P55264	Adenosine kinase OS=Mus musculus OX=10090 GN=Adk PE=1 SV=2	89.943	46	15	74	15	15	361	40.1	6.21	Adk	1	0.943054	0.801019	0.834732	1.10963	1.03112	0.852136	0.843807
P55302	Alpha-2-macroglobulin receptor-associated protein OS=Mus musculus OX=10090 GN=Lrpap1 PE=1 SV=1	128.261	59	26	156	26	26	360	42.2	7.87	Lrpap1	1	0.936683	0.958	0.933955	0.908466	0.85827	0.915081	0.908993
P55772	Ectonucleoside triphosphate diphosphohydrolase 1 OS=Mus musculus OX=10090 GN=Entpd1 PE=1 SV=1	28.812	17	8	27	8	8	510	57.2	5.86	Entpd1	1	0.928842	0.9592	0.929232	1.04395	1.09317	1.06403	1.01412
P55821	Stathmin-2 OS=Mus musculus OX=10090 GN=Stmn2 PE=1 SV=1	28.182	15	4	141	0	4	179	20.8	8.32	Stmn2	1	0.968837	0.7508	0.645636	1.05624	0.959951	0.748227	0.620617
P55937	Golgin subfamily A member 3 OS=Mus musculus OX=10090 GN=Golga3 PE=1 SV=3	230.299	38	45	161	45	45	1487	167.1	5.4	Golga3	1	1.1085	1.25616	1.27889	1.03626	1.16697	1.36736	1.31046
P56135	ATP synthase subunit f, mitochondrial OS=Mus musculus OX=10090 GN=Atp5j2 PE=1 SV=3	15.358	26	2	15	2	2	88	10.3	9.95	Atp5j2	1	0.907874	0.959902	0.767212	0.970813	1.02639	0.97837	0.733876
P56183	Ribosomal RNA processing protein 1 homolog A OS=Mus musculus OX=10090 GN=Rrp1 PE=1 SV=2	33.443	18	10	37	10	10	494	54.7	5.17	Rrp1	1	0.809641	0.752397	0.719431	1.05415	0.808432	0.802347	0.709436
P56212	cAMP-regulated phosphoprotein 19 OS=Mus musculus OX=10090 GN=Arpp19 PE=1 SV=2	30.615	43	5	30	4	4	112	12.3	9.09	Arpp19	1	0.979957	0.790149	0.670874	1.09159	0.990723	0.78682	0.744614
P56376	Acylphosphatase-1 OS=Mus musculus OX=10090 GN=Acyp1 PE=1 SV=2	24.382	56	6	17	6	6	99	11.2	9.04	Acyp1	1	0.889865	0.784503	0.85804	1.06224	0.943658	0.770451	0.902059
P56379	6.8 kDa mitochondrial proteolipid OS=Mus musculus OX=10090 GN=Mp68 PE=1 SV=1	3.702	14	1	4	1	1	58	6.7	9.99	2010107E04Rik	1	0.792442	1.38576	0.667809	0.601348	0.630687	1.16919	0.879804
P56380	Bis(5'-nucleosyl)-tetraphosphatase [asymmetrical] OS=Mus musculus OX=10090 GN=Nudt2 PE=1 SV=3	21.279	31	4	12	4	4	147	17	6.28	Nudt2	1	0.90828	0.795723	0.790631	1.07111	0.952018	0.79648	0.808493
P56382	ATP synthase subunit epsilon, mitochondrial OS=Mus musculus OX=10090 GN=Atp5f1e PE=1 SV=2	7.938	42	3	32	3	3	52	5.8	10.01	Atp5e	1	0.843492	0.882798	0.796321	0.888382	0.830313	0.917204	0.79825
P56383	ATP synthase F(0) complex subunit C2, mitochondrial OS=Mus musculus OX=10090 GN=Atp5mc2 PE=2 SV=2	1.849	5	1	8	0	1	146	15.5	10.35	Atp5g2	1	0.88449	0.914411	0.792545	0.899735	0.92261	0.874193	0.783112
P56384	ATP synthase F(0) complex subunit C3, mitochondrial OS=Mus musculus OX=10090 GN=Atp5mc3 PE=2 SV=1	1.849	5	1	8	0	1	141	14.7	9.99	Atp5g3	1	0.88449	0.914411	0.792545	0.899735	0.92261	0.874193	0.783112
P56391	Cytochrome c oxidase subunit 6B1 OS=Mus musculus OX=10090 GN=Cox6b1 PE=1 SV=2	34.049	53	5	47	5	5	86	10.1	8.72	Cox6b1	1	0.794438	0.842374	0.490394	0.833231	0.67759	0.692285	0.429732
P56393	Cytochrome c oxidase subunit 7B, mitochondrial OS=Mus musculus OX=10090 GN=Cox7b PE=3 SV=1	3.316	10	2	6	2	2	80	9	10.27	Cox7b	1	0.777889	0.848693	0.569939	0.935849	0.634206	0.701568	0.491118
P56394	Cytochrome c oxidase copper chaperone OS=Mus musculus OX=10090 GN=Cox17 PE=1 SV=2	8.145	52	3	15	3	3	63	6.8	7.69	Cox17	1	1.19785	1.09631	0.918407	1.0564	1.07887	1.06252	1.03525
P56395	Cytochrome b5 OS=Mus musculus OX=10090 GN=Cyb5a PE=1 SV=2	45.343	48	5	71	5	5	134	15.2	5.07	Cyb5; Cyb5a	1	0.970381	0.967354	0.944452	1.03857	1.00709	1.06799	1.02089
P56399	Ubiquitin carboxyl-terminal hydrolase 5 OS=Mus musculus OX=10090 GN=Usp5 PE=1 SV=1	228.693	49	32	208	32	32	858	95.8	5.01	Usp5	1	0.9215	0.783554	0.813435	1.05152	0.961838	0.776827	0.808537
P56477	Interferon regulatory factor 5 OS=Mus musculus OX=10090 GN=Irf5 PE=1 SV=1	70.612	34	12	45	12	12	497	56	5.31	Irf5	1	1.09216	0.953803	1.07548	0.977608	1.08968	0.935146	1.01673
P56480	ATP synthase subunit beta, mitochondrial OS=Mus musculus OX=10090 GN=Atp5f1b PE=1 SV=2	521.166	79	28	712	28	28	529	56.3	5.34	Atp5b	1	0.908953	0.971465	0.88167	0.951177	0.914156	1.0159	0.900403
P56542	Deoxyribonuclease-2-alpha OS=Mus musculus OX=10090 GN=Dnase2 PE=1 SV=1	46.412	22	7	36	7	7	353	38.8	7.46	Dnase2a	1	0.904447	0.785811	0.712412	1.19638	1.09786	1.03969	0.856407
P56546	C-terminal-binding protein 2 OS=Mus musculus OX=10090 GN=Ctbp2 PE=1 SV=2	63.904	29	11	66	7	7	445	48.9	6.95	Ctbp2	1	0.969763	0.908444	0.959019	1.09044	1.17612	0.967476	0.887804
P56565	Protein S100-A1 OS=Mus musculus OX=10090 GN=S100a1 PE=1 SV=2	28.521	37	3	18	3	3	94	10.5	4.5	S100a1	1	0.96663	0.75617	0.73698	1.06751	0.973983	0.766108	0.750399
P56812	Programmed cell death protein 5 OS=Mus musculus OX=10090 GN=Pdcd5 PE=1 SV=3	51.364	63	8	40	8	8	126	14.3	5.68	Gm3837; Pdcd5-ps; Pdcd5	1	0.946162	0.789175	0.840387	1.05932	0.981614	0.821326	0.860402
P56959	RNA-binding protein FUS OS=Mus musculus OX=10090 GN=Fus PE=1 SV=1	106.209	23	10	99	10	10	518	52.6	9.36	Fus	1	0.976615	0.88952	0.752512	0.995488	0.949183	0.9144	0.75653
P56960	Exosome component 10 OS=Mus musculus OX=10090 GN=Exosc10 PE=1 SV=2	62.495	21	17	38	17	17	887	100.9	8.29	Exosc10	1	0.997166	0.953782	0.898843	1.0155	0.950452	0.932022	0.870846
P57080	Ubiquitin carboxyl-terminal hydrolase 25 OS=Mus musculus OX=10090 GN=Usp25 PE=1 SV=2	84.494	24	21	52	21	21	1055	121.3	5.31	Usp25	1	1.23303	1.37181	1.33726	1.0305	1.28388	1.36263	1.28516
P57716	Nicastrin OS=Mus musculus OX=10090 GN=Ncstn PE=1 SV=3	91.771	24	13	91	13	13	708	78.4	6.09	Ncstn	1	0.912612	0.961315	0.985788	1.02805	0.979121	1.05307	0.985426
P57725	SAM domain-containing protein SAMSN-1 OS=Mus musculus OX=10090 GN=Samsn1 PE=1 SV=2	56.776	52	12	36	10	10	372	41.6	5.25	Samsn1	1	1.97255	2.33145	1.51612	0.999055	2.08764	2.06864	1.39169
P57746	V-type proton ATPase subunit D OS=Mus musculus OX=10090 GN=Atp6v1d PE=1 SV=1	66.567	44	10	83	10	10	247	28.4	9.45	Atp6v1d	1	0.990423	0.934243	1.03087	1.0355	1.04621	0.967781	1.0417
P57759	Endoplasmic reticulum resident protein 29 OS=Mus musculus OX=10090 GN=Erp29 PE=1 SV=2	160.649	59	15	244	15	15	262	28.8	6.15	Erp29	1	0.866294	0.921142	0.755917	0.926993	0.858474	0.906793	0.731628
P57776	Elongation factor 1-delta OS=Mus musculus OX=10090 GN=Eef1d PE=1 SV=3	129.674	63	13	212	11	11	281	31.3	5.02	Eef1d	1	0.987319	0.851069	0.824498	1.05279	1.01958	0.875686	0.815802
P57780	Alpha-actinin-4 OS=Mus musculus OX=10090 GN=Actn4 PE=1 SV=1	634.932	74	62	736	41	41	912	104.9	5.41	Actn4	1	0.897791	0.906892	0.801032	1.00282	0.884738	0.846406	0.776224
P57784	U2 small nuclear ribonucleoprotein A' OS=Mus musculus OX=10090 GN=Snrpa1 PE=1 SV=2	86.893	55	12	64	12	12	255	28.3	8.62	Snrpa1	1	0.918487	0.950431	0.879691	0.996801	0.924461	0.903948	0.833351
P57787	Monocarboxylate transporter 4 OS=Mus musculus OX=10090 GN=Slc16a3 PE=1 SV=1	15.132	11	5	14	5	5	470	50.3	7.96	Slc16a3	1	0.914857	1.0346	1.95825	0.815856	0.713878	0.922417	1.78121
P58021	Transmembrane 9 superfamily member 2 OS=Mus musculus OX=10090 GN=Tm9sf2 PE=1 SV=1	85.36	21	10	58	10	10	662	75.3	7.43	Tm9sf2	1	0.91635	0.936755	0.743933	1.0013	0.938808	0.945605	0.764819
P58044	Isopentenyl-diphosphate Delta-isomerase 1 OS=Mus musculus OX=10090 GN=Idi1 PE=1 SV=1	50.718	32	7	40	7	7	227	26.3	6.16	Idi1; LOC102635781; Gm38481	1	0.885374	0.746531	0.500293	1.09968	0.974543	0.822491	0.534519
P58058	NAD kinase OS=Mus musculus OX=10090 GN=Nadk PE=1 SV=2	46.313	25	8	27	8	8	439	48.6	6.52	Nadk	1	1.09272	1.18937	2.08572	0.907156	0.961861	0.99742	1.68925
P58064	28S ribosomal protein S6, mitochondrial OS=Mus musculus OX=10090 GN=Mrps6 PE=1 SV=3	24.683	41	5	20	5	5	125	14.3	9.5	Mrps6	1	0.837626	0.878545	0.689692	0.975994	0.860742	0.889966	0.715269
P58137	Acyl-coenzyme A thioesterase 8 OS=Mus musculus OX=10090 GN=Acot8 PE=1 SV=1	12.371	9	3	14	3	3	320	35.8	7.64	Acot8	1	1.07424	1.05729	1.10824	1.02341	0.958237	1.12395	1.07739
P58242	Acid sphingomyelinase-like phosphodiesterase 3b OS=Mus musculus OX=10090 GN=Smpdl3b PE=1 SV=1	43.039	28	10	30	10	10	456	51.6	6.43	Smpdl3b	1	0.960852	1.10435	1.34847	0.960197	0.884565	1.07021	1.099
P58252	Elongation factor 2 OS=Mus musculus OX=10090 GN=Eef2 PE=1 SV=2	677.002	73	55	1022	54	54	858	95.3	6.83	Eef2	1	0.969585	0.817851	0.807259	1.03659	0.981968	0.818507	0.795661
P58281	Dynamin-like 120 kDa protein, mitochondrial OS=Mus musculus OX=10090 GN=Opa1 PE=1 SV=1	145.263	38	32	97	32	32	960	111.3	7.55	Opa1	1	0.923672	0.979242	0.884953	0.990564	0.923592	1.0481	0.893153
P58389	Serine/threonine-protein phosphatase 2A activator OS=Mus musculus OX=10090 GN=Ptpa PE=1 SV=1	83.553	49	13	84	13	13	323	36.7	6.39	Ppp2r4; Ptpa	1	0.941327	0.759701	0.790162	1.0765	0.985484	0.791705	0.816643
P58404	Striatin-4 OS=Mus musculus OX=10090 GN=Strn4 PE=1 SV=2	39.298	17	9	29	7	7	760	81.6	5.38	Strn4	1	0.899483	0.915426	0.883489	0.970017	0.955676	0.922645	1.03613
P58501	PAX3- and PAX7-binding protein 1 OS=Mus musculus OX=10090 GN=Paxbp1 PE=1 SV=3	46.5	13	10	23	10	10	919	104.8	5.67	Gcfc1; Paxbp1	1	0.891806	0.85386	0.786173	0.949885	0.905223	0.884453	0.714055
P58681	Toll-like receptor 7 OS=Mus musculus OX=10090 GN=Tlr7 PE=1 SV=1	123.676	33	28	102	28	28	1050	121.8	7.02	Tlr7	1	0.883992	0.836458	0.675851	1.01565	0.922851	0.913769	0.683649
P58682	Toll-like receptor 8 OS=Mus musculus OX=10090 GN=Tlr8 PE=1 SV=2	15.957	5	4	7	4	4	1032	119.3	7.31	Tlr8	1	0.827474	0.914877	1.06971	0.94858	0.789828	1.01708	0.921738
P58742	Aladin OS=Mus musculus OX=10090 GN=Aaas PE=1 SV=1	33.278	15	7	26	7	7	546	59.4	6.87	Aaas	1	0.870862	0.89166	0.667231	0.925131	0.857492	0.943725	0.71816
P58749	Transmembrane 6 superfamily member 1 OS=Mus musculus OX=10090 GN=Tm6sf1 PE=2 SV=2	16.05	12	4	13	4	4	370	41.6	7.64	Tm6sf1	1	0.963392	0.893598	0.723835	0.940772	0.968087	0.943567	0.668206
P58771	Tropomyosin alpha-1 chain OS=Mus musculus OX=10090 GN=Tpm1 PE=1 SV=1	74.517	39	15	164	5	5	284	32.7	4.74	Tpm1	1	0.927567	0.843851	0.823199	1.1136	1.01744	0.954287	0.914134
P58801	Receptor-interacting serine/threonine-protein kinase 2 OS=Mus musculus OX=10090 GN=Ripk2 PE=1 SV=1	30.315	15	7	19	7	7	539	60.4	7.2	Ripk2	1	1.20412	1.22493	1.20787	0.913076	1.24839	1.13486	1.16111
P58802	TBC1 domain family member 10A OS=Mus musculus OX=10090 GN=Tbc1d10a PE=1 SV=1	14.418	11	6	8	6	6	500	56.2	7.85	Tbc1d10a	1	1.01215	0.991048	1.02183	0.975507	1.07674	1.01537	0.978157
P58854	Gamma-tubulin complex component 3 OS=Mus musculus OX=10090 GN=Tubgcp3 PE=1 SV=2	21.838	10	8	11	8	8	905	103.4	8.32	Tubgcp3	1	0.800218	0.775752	0.765584	0.994288	0.899782	0.79121	0.736173
P59016	Vacuolar protein sorting-associated protein 33B OS=Mus musculus OX=10090 GN=Vps33b PE=1 SV=1	32.09	16	10	21	10	10	617	70.5	6.86	Vps33b	1	0.915183	0.782533	0.858703	1.06863	0.961529	0.858505	0.90558
P59017	Bcl-2-like protein 13 OS=Mus musculus OX=10090 GN=Bcl2l13 PE=1 SV=2	32.556	25	9	24	9	9	434	46.7	4.59	Bcl2l13	1	0.917209	0.970532	0.91445	0.97976	0.919173	1.00474	0.93867
P59108	Copine-2 OS=Mus musculus OX=10090 GN=Cpne2 PE=1 SV=1	53.202	24	11	24	10	10	548	61	5.96	Cpne2	1	0.951172	0.808974	0.996653	1.01445	1.02309	0.856008	0.934977
P59110	Sentrin-specific protease 1 OS=Mus musculus OX=10090 GN=Senp1 PE=1 SV=1	14.159	6	3	10	3	3	640	72.5	8.4	Senp1	1	1.07463	1.29443	1.20936	0.983382	1.01632	1.2885	1.30457
P59114	Phosphorylated CTD-interacting factor 1 OS=Mus musculus OX=10090 GN=Pcif1 PE=1 SV=1	13.62	8	4	16	4	4	706	80.5	7.64	Pcif1	1	1.0251	1.06402	0.969644	1.16358	1.16432	0.853295	0.853642
P59235	Nucleoporin Nup43 OS=Mus musculus OX=10090 GN=Nup43 PE=1 SV=2	32.986	19	6	21	6	6	380	42	5.39	Nup43	1	0.878798	0.774656	0.685481	0.954215	0.882942	0.840056	0.684679
P59325	Eukaryotic translation initiation factor 5 OS=Mus musculus OX=10090 GN=Eif5 PE=1 SV=1	97.6	39	16	104	16	16	429	48.9	5.52	Eif5; LOC100047658; LOC102641436	1	0.969214	0.840085	0.959991	1.09763	1.02529	0.900805	1.0021
P59326	YTH domain-containing family protein 1 OS=Mus musculus OX=10090 GN=Ythdf1 PE=1 SV=1	50.459	21	10	35	3	3	559	60.8	8.95	Ythdf1	1	1.05857	1.16268	1.16849	1.01236	1.08062	1.16154	1.15692
P59328	WD repeat and HMG-box DNA-binding protein 1 OS=Mus musculus OX=10090 GN=Wdhd1 PE=1 SV=2	61.117	18	17	35	17	17	1117	124.2	5.63	Wdhd1	1	1.02529	0.85156	0.75089	1.11984	1.04273	0.85713	0.653069
P59438	Hermansky-Pudlak syndrome 5 protein homolog OS=Mus musculus OX=10090 GN=Hps5 PE=1 SV=2	17.373	4	4	12	4	4	1126	126.3	5.74	Hps5	1	0.943933	0.837008	0.939284	1.08111	0.919185	0.94125	0.836856
P59470	DNA-directed RNA polymerase III subunit RPC2 OS=Mus musculus OX=10090 GN=Polr3b PE=1 SV=2	11.835	4	5	10	5	5	1133	127.6	8.5	Polr3b	1	0.937198	0.749421	0.831563	0.989067	0.940915	0.819257	0.803212
P59672	Ankyrin repeat and SAM domain-containing protein 1A OS=Mus musculus OX=10090 GN=Anks1a PE=1 SV=3	33.118	11	10	23	10	10	1150	125.2	6.05	Anks1	1	1.0227	1.066	1.23376	1.10303	1.13219	1.13485	1.2571
P59708	Splicing factor 3B subunit 6 OS=Mus musculus OX=10090 GN=Sf3b6 PE=1 SV=1	27.709	46	5	18	5	5	125	14.6	9.38	0610009D07Rik; Sf3b14; Sf3b6	1	0.935433	0.955013	0.80319	0.949816	0.978654	0.91102	0.801755
P59759	MKL/myocardin-like protein 2 OS=Mus musculus OX=10090 GN=Mkl2 PE=1 SV=1	25.895	10	9	12	7	7	1080	117.5	6.16	Mkl2	1	0.994002	0.81515	0.907418	0.982336	0.909603	0.726037	0.960046
P59764	Dedicator of cytokinesis protein 4 OS=Mus musculus OX=10090 GN=Dock4 PE=1 SV=1	61.928	12	19	32	19	19	1978	226.4	7.65	Dock4	1	0.955671	0.890135	0.919283	0.975691	0.956405	0.86009	0.805
P59808	SAM and SH3 domain-containing protein 1 OS=Mus musculus OX=10090 GN=Sash1 PE=1 SV=1	125.921	24	23	76	22	22	1230	135.5	6.2	Sash1	1	1.45569	1.70565	1.86621	1.03918	1.48717	1.67962	1.80418
P59997	Lysine-specific demethylase 2A OS=Mus musculus OX=10090 GN=Kdm2a PE=1 SV=2	9.143	3	3	9	2	2	1161	132.6	7.44	Kdm2a	1	0.83715	0.811425	0.754864	0.992584	0.823787	0.72671	0.686127
P59999	Actin-related protein 2/3 complex subunit 4 OS=Mus musculus OX=10090 GN=Arpc4 PE=1 SV=3	93.235	60	9	127	9	9	168	19.7	8.43	Arpc4	1	0.921294	0.844854	0.921885	0.994724	0.941819	0.865433	0.895413
P60122	RuvB-like 1 OS=Mus musculus OX=10090 GN=Ruvbl1 PE=1 SV=1	142.667	55	19	109	19	19	456	50.2	6.42	Ruvbl1	1	0.95285	0.902205	0.812989	1.01558	0.982355	0.971162	0.790354
P60229	Eukaryotic translation initiation factor 3 subunit E OS=Mus musculus OX=10090 GN=Eif3e PE=1 SV=1	157.504	51	20	157	20	20	445	52.2	6.04	Eif3e	1	0.954704	0.816949	0.833958	1.03668	0.979311	0.848453	0.843164
P60335	Poly(rC)-binding protein 1 OS=Mus musculus OX=10090 GN=Pcbp1 PE=1 SV=1	232.779	64	16	228	11	11	356	37.5	7.09	Pcbp1	1	0.953345	0.81803	0.835798	1.0063	0.965421	0.809482	0.79956
P60521	Gamma-aminobutyric acid receptor-associated protein-like 2 OS=Mus musculus OX=10090 GN=Gabarapl2 PE=1 SV=1	29.694	36	5	24	4	4	117	13.7	8.1	Gabarapl2	1	0.839795	0.770472	0.899432	1.02743	0.919277	0.880405	0.876508
P60605	Ubiquitin-conjugating enzyme E2 G2 OS=Mus musculus OX=10090 GN=Ube2g2 PE=1 SV=1	27.674	47	5	22	5	5	165	18.6	4.7	Ube2g2	1	1.06624	1.00899	0.952472	1.09827	1.02155	1.05274	0.915102
P60670	Nuclear protein localization protein 4 homolog OS=Mus musculus OX=10090 GN=Nploc4 PE=1 SV=3	96.152	37	19	81	19	19	608	68	6.46	Nploc4	1	0.969197	0.943612	1.03385	1.02564	1.02494	0.96083	1.03328
P60710	Actin, cytoplasmic 1 OS=Mus musculus OX=10090 GN=Actb PE=1 SV=1	768.487	90	36	4964	0	15	375	41.7	5.48	Actb	1	1	1	1	1	1	1	1
P60762	Mortality factor 4-like protein 1 OS=Mus musculus OX=10090 GN=Morf4l1 PE=1 SV=2	40.347	21	8	30	8	8	362	41.5	9.32	Morf4l1	1	0.747392	0.804692	0.827998	1.01256	0.799176	0.851885	0.854178
P60766	Cell division control protein 42 homolog OS=Mus musculus OX=10090 GN=Cdc42 PE=1 SV=2	83.602	48	8	217	7	7	191	21.2	6.55	Cdc42	1	0.931043	0.829591	0.826616	1.01165	0.921862	0.842217	0.816718
P60840	Alpha-endosulfine OS=Mus musculus OX=10090 GN=Ensa PE=1 SV=1	23.123	40	5	27	4	4	121	13.3	7.24	Ensa	1	0.957731	0.897809	1.01555	1.02372	0.929434	0.880081	0.972218
P60843	Eukaryotic initiation factor 4A-I OS=Mus musculus OX=10090 GN=Eif4a1 PE=1 SV=1	324.935	69	26	477	15	15	406	46.1	5.48	Eif4a1	1	0.939917	0.788509	0.774744	1.05572	0.995786	0.819954	0.782154
P60867	40S ribosomal protein S20 OS=Mus musculus OX=10090 GN=Rps20 PE=1 SV=1	43.955	56	8	101	8	8	119	13.4	9.94	Rps20	1	0.86485	0.792584	0.774494	1.01869	0.919848	0.805782	0.760771
P60898	DNA-directed RNA polymerase II subunit RPB9 OS=Mus musculus OX=10090 GN=Polr2i PE=1 SV=1	6.78	18	1	8	1	1	125	14.5	5.14	Polr2i	1	1.08396	0.922633	0.819985	1.12988	1.04713	0.918375	0.940025
P60904	DnaJ homolog subfamily C member 5 OS=Mus musculus OX=10090 GN=Dnajc5 PE=1 SV=1	34.897	32	5	25	5	5	198	22.1	5.07	Dnajc5	1	0.824684	0.906181	0.87425	0.939698	0.831984	0.945314	0.884682
P61021	Ras-related protein Rab-5B OS=Mus musculus OX=10090 GN=Rab5b PE=1 SV=1	73.061	45	8	96	5	5	215	23.7	8.13	Rab5b	1	0.936244	0.982599	0.984938	0.996674	0.984787	1.03137	0.974688
P61022	Calcineurin B homologous protein 1 OS=Mus musculus OX=10090 GN=Chp1 PE=1 SV=2	17.012	34	5	14	5	5	195	22.4	5.1	1500003O03Rik; Chp1	1	0.98002	1.02094	0.971912	0.993998	0.942169	0.995895	1.0255
P61027	Ras-related protein Rab-10 OS=Mus musculus OX=10090 GN=Rab10 PE=1 SV=1	112.613	71	16	146	13	13	200	22.5	8.38	Rab10	1	0.956486	0.996751	1.02478	0.978606	0.943145	1.05162	1.03016
P61028	Ras-related protein Rab-8B OS=Mus musculus OX=10090 GN=Rab8b PE=1 SV=1	156.355	68	15	211	8	8	207	23.6	9.07	Rab8b	1	0.973677	1.01754	0.962643	0.980422	0.968433	1.0559	0.998022
P61079	Ubiquitin-conjugating enzyme E2 D3 OS=Mus musculus OX=10090 GN=Ube2d3 PE=1 SV=1	30.058	41	4	30	3	3	147	16.7	7.8	Ube2d3	1	1.007	0.839993	0.899224	1.08701	1.04197	0.854141	0.909665
P61080	Ubiquitin-conjugating enzyme E2 D1 OS=Mus musculus OX=10090 GN=Ube2d1 PE=1 SV=1	18.206	20	2	14	1	1	147	16.6	7.42	Ube2d1	1	0.823793	0.816406	0.756763	1.01695	0.923657	0.809818	0.778118
P61082	NEDD8-conjugating enzyme Ubc12 OS=Mus musculus OX=10090 GN=Ube2m PE=1 SV=1	63.537	51	11	81	11	11	183	20.9	7.69	Ube2m	1	0.92138	0.832279	0.973893	1.03214	0.972507	0.829509	0.941385
P61087	Ubiquitin-conjugating enzyme E2 K OS=Mus musculus OX=10090 GN=Ube2k PE=1 SV=3	73.783	69	11	77	11	11	200	22.4	5.44	Ube2k	1	0.88278	0.756716	0.832532	1.02706	0.915156	0.783073	0.825135
P61089	Ubiquitin-conjugating enzyme E2 N OS=Mus musculus OX=10090 GN=Ube2n PE=1 SV=1	91.07	78	9	113	9	9	152	17.1	6.57	Ube2n	1	0.945962	0.800591	0.884059	1.08386	0.983963	0.831787	0.880462
P61161	Actin-related protein 2 OS=Mus musculus OX=10090 GN=Actr2 PE=1 SV=1	219.856	47	15	373	15	15	394	44.7	6.74	Actr2	1	0.963771	0.899077	0.96347	0.99301	0.970883	0.927879	0.938329
P61164	Alpha-centractin OS=Mus musculus OX=10090 GN=Actr1a PE=1 SV=1	100.673	39	14	92	7	7	376	42.6	6.64	Actr1a	1	0.916857	0.812035	0.891509	1.0022	0.946967	0.818411	0.87199
P61202	COP9 signalosome complex subunit 2 OS=Mus musculus OX=10090 GN=Cops2 PE=1 SV=1	93.904	46	18	73	18	18	443	51.6	5.53	Cops2	1	0.985966	0.860024	0.928415	1.0792	1.04722	0.91113	0.961463
P61205	ADP-ribosylation factor 3 OS=Mus musculus OX=10090 GN=Arf3 PE=2 SV=2	124.027	54	8	215	0	1	181	20.6	7.43	Arf3	1	0.912892	0.814	0.902685	1.00571	0.947331	0.834216	0.919298
P61211	ADP-ribosylation factor-like protein 1 OS=Mus musculus OX=10090 GN=Arl1 PE=1 SV=1	50.399	52	7	35	7	7	181	20.4	5.72	Arl1	1	0.960934	0.901712	1.04456	1.07764	0.970283	1.07802	1.02171
P61222	ATP-binding cassette sub-family E member 1 OS=Mus musculus OX=10090 GN=Abce1 PE=1 SV=1	127.372	41	21	128	21	21	599	67.3	8.34	Abce1	1	0.928981	0.767139	0.634595	1.07144	0.954162	0.785302	0.638925
P61226	Ras-related protein Rap-2b OS=Mus musculus OX=10090 GN=Rap2b PE=1 SV=1	88.258	59	9	102	5	5	183	20.5	4.81	Rap2b	1	0.940434	0.95566	0.871633	0.993015	0.936647	0.991285	0.874377
P61255	60S ribosomal protein L26 OS=Mus musculus OX=10090 GN=Rpl26 PE=1 SV=1	58.435	57	12	108	12	12	145	17.2	10.55	Rpl26; Gm15772	1	0.917601	0.836502	0.777859	1.01093	0.916716	0.825687	0.818189
P61290	Proteasome activator complex subunit 3 OS=Mus musculus OX=10090 GN=Psme3 PE=1 SV=1	77.411	52	13	67	13	13	254	29.5	5.95	Psme3	1	0.950927	0.859634	0.833323	1.11748	1.05853	0.924473	0.784669
P61327	Protein mago nashi homolog OS=Mus musculus OX=10090 GN=Magoh PE=2 SV=1	42.675	48	10	54	0	10	146	17.2	6.11	Magoh	1	0.89399	0.885542	0.806052	1.03596	1.04292	0.894766	0.815284
P61358	60S ribosomal protein L27 OS=Mus musculus OX=10090 GN=Rpl27 PE=1 SV=2	50.116	49	7	117	7	7	136	15.8	10.56	Rpl27; LOC108167922	1	0.861948	0.808467	0.750096	0.992815	0.925576	0.815391	0.766179
P61514	60S ribosomal protein L37a OS=Mus musculus OX=10090 GN=Rpl37a PE=1 SV=2	57.873	50	5	65	5	5	92	10.3	10.43	Rpl37a	1	0.896471	0.917354	0.878788	0.96094	0.90231	0.865312	0.906746
P61600	N-alpha-acetyltransferase 20 OS=Mus musculus OX=10090 GN=Naa20 PE=1 SV=1	28.438	38	5	13	5	5	178	20.4	5.03	Naa20	1	0.936874	0.887576	0.886991	1.03238	1.02412	0.836491	0.955929
P61620	Protein transport protein Sec61 subunit alpha isoform 1 OS=Mus musculus OX=10090 GN=Sec61a1 PE=1 SV=2	66.082	33	12	95	12	12	476	52.2	8.06	Sec61a1	1	0.930565	0.940563	0.922163	0.998317	0.936666	0.988834	0.920634
P61750	ADP-ribosylation factor 4 OS=Mus musculus OX=10090 GN=Arf4 PE=1 SV=2	91.735	69	8	125	4	4	180	20.4	7.14	Arf4	1	1.18847	1.21337	1.27552	1.13283	1.32517	1.29617	1.29257
P61759	Prefoldin subunit 3 OS=Mus musculus OX=10090 GN=Vbp1 PE=1 SV=2	48.2	51	10	58	9	10	196	22.4	6.28	Vbp1	1	0.970396	0.81987	0.798273	1.07164	0.979568	0.841152	0.810842
P61804	Dolichyl-diphosphooligosaccharide--protein glycosyltransferase subunit DAD1 OS=Mus musculus OX=10090 GN=Dad1 PE=1 SV=3	20.317	45	4	36	4	4	113	12.5	7.08	Dad1	1	0.87979	0.884985	0.833871	0.966201	0.867348	0.901241	0.824899
P61924	Coatomer subunit zeta-1 OS=Mus musculus OX=10090 GN=Copz1 PE=1 SV=1	25.52	23	3	33	3	3	177	20.2	4.81	Copz1	1	0.991226	0.845467	0.967882	1.08619	0.98783	0.891742	1.01354
P61957	Small ubiquitin-related modifier 2 OS=Mus musculus OX=10090 GN=Sumo2 PE=1 SV=1	18.613	23	2	38	1	1	95	10.9	5.5	Sumo2	1	0.957765	0.861758	0.775021	1.08509	1.05495	0.919725	0.808538
P61961	Ubiquitin-fold modifier 1 OS=Mus musculus OX=10090 GN=Ufm1 PE=1 SV=1	26.427	51	2	15	2	2	85	9.1	9.31	Ufm1	1	1.03896	0.859211	1.08646	1.16302	1.01263	0.963916	1.06348
P61963	DDB1- and CUL4-associated factor 7 OS=Mus musculus OX=10090 GN=Dcaf7 PE=1 SV=1	10.37	11	4	9	4	4	342	38.9	5.52	Dcaf7	1	0.784783	0.810772	0.811471	1.03343	0.938338	0.895128	0.829899
P61965	WD repeat-containing protein 5 OS=Mus musculus OX=10090 GN=Wdr5 PE=1 SV=1	55.934	37	10	42	10	10	334	36.6	8.27	Wdr5	1	0.990077	0.868739	0.811441	1.01823	0.958697	0.970925	0.803662
P61967	AP-1 complex subunit sigma-1A OS=Mus musculus OX=10090 GN=Ap1s1 PE=1 SV=1	23.22	27	5	19	4	4	158	18.7	5.73	Ap1s1	1	0.903815	0.901905	0.983074	1.01831	0.995713	0.92652	1.02704
P61971	Nuclear transport factor 2 OS=Mus musculus OX=10090 GN=Nutf2 PE=1 SV=1	28.463	51	4	21	4	4	127	14.5	5.38	Nutf2; Gm10349; Nutf2-ps2	1	0.894861	0.678089	0.719868	1.02491	0.849992	0.681074	0.722602
P61979	Heterogeneous nuclear ribonucleoprotein K OS=Mus musculus OX=10090 GN=Hnrnpk PE=1 SV=1	216.647	57	22	476	22	22	463	50.9	5.54	Hnrnpk	1	0.957914	0.836523	0.735456	1.02919	0.956337	0.892978	0.738338
P61982	14-3-3 protein gamma OS=Mus musculus OX=10090 GN=Ywhag PE=1 SV=2	176.081	64	16	367	9	9	247	28.3	4.89	Ywhag	1	0.899169	0.789881	0.929939	0.998053	0.927524	0.798712	0.933317
P62046	Leucine-rich repeat and calponin homology domain-containing protein 1 OS=Mus musculus OX=10090 GN=Lrch1 PE=1 SV=2	30.42	14	9	15	8	8	709	79	6.13	Lrch1	1	1.16663	1.22796	1.08007	0.962076	1.17768	1.22565	1.23195
P62073	Mitochondrial import inner membrane translocase subunit Tim10 OS=Mus musculus OX=10090 GN=Timm10 PE=1 SV=1	5.322	23	2	4	2	2	90	10.3	6.29	Timm10	1	0.856518	0.918834	0.801719	1.03534	0.980025	0.859698	0.678834
P62075	Mitochondrial import inner membrane translocase subunit Tim13 OS=Mus musculus OX=10090 GN=Timm13 PE=1 SV=1	28.927	53	4	27	4	4	95	10.5	8.18	Timm13	1	0.964363	0.970357	0.858139	1.06801	0.989759	1.02371	0.953467
P62077	Mitochondrial import inner membrane translocase subunit Tim8 B OS=Mus musculus OX=10090 GN=Timm8b PE=1 SV=1	11.992	31	3	17	3	3	83	9.3	5.12	Timm8b	1	0.893411	0.927905	0.842872	1.01006	0.976218	0.972536	0.911581
P62082	40S ribosomal protein S7 OS=Mus musculus OX=10090 GN=Rps7 PE=2 SV=1	102.742	64	11	174	11	11	194	22.1	10.1	Rps7	1	0.900417	0.850197	0.835285	1.03093	0.963306	0.858127	0.832247
P62137	Serine/threonine-protein phosphatase PP1-alpha catalytic subunit OS=Mus musculus OX=10090 GN=Ppp1ca PE=1 SV=1	138.53	63	16	162	4	4	330	37.5	6.33	Ppp1ca	1	0.997189	0.859876	0.9613	1.03941	0.97215	0.909079	0.972064
P62141	Serine/threonine-protein phosphatase PP1-beta catalytic subunit OS=Mus musculus OX=10090 GN=Ppp1cb PE=1 SV=3	112.895	54	14	128	3	3	327	37.2	6.19	Ppp1cb	1	0.952736	0.926503	0.834481	1.07911	0.949756	0.937392	0.85518
P62192	26S proteasome regulatory subunit 4 OS=Mus musculus OX=10090 GN=Psmc1 PE=1 SV=1	203.707	66	28	198	26	26	440	49.2	6.21	Psmc1	1	0.99664	0.867318	0.967136	1.04634	1.00796	0.913595	0.973341
P62196	26S proteasome regulatory subunit 8 OS=Mus musculus OX=10090 GN=Psmc5 PE=1 SV=1	170.459	67	25	149	23	23	406	45.6	7.55	Psmc5	1	0.999046	0.908175	0.959718	1.07277	1.0683	0.978218	0.955276
P62242	40S ribosomal protein S8 OS=Mus musculus OX=10090 GN=Rps8 PE=1 SV=2	95.732	55	11	142	11	11	208	24.2	10.32	Rps8; Gm15501	1	0.868081	0.795491	0.817557	0.996358	0.911426	0.803415	0.829253
P62245	40S ribosomal protein S15a OS=Mus musculus OX=10090 GN=Rps15a PE=1 SV=2	48.944	72	10	116	10	10	130	14.8	10.13	Rps15a	1	0.854951	0.805147	0.775345	0.994735	0.884828	0.811479	0.804346
P62257	Ubiquitin-conjugating enzyme E2 H OS=Mus musculus OX=10090 GN=Ube2h PE=1 SV=1	21.617	25	4	15	4	4	183	20.6	4.67	Ube2h	1	1.02489	0.964894	1.04205	1.12793	1.18001	0.974484	1.12399
P62259	14-3-3 protein epsilon OS=Mus musculus OX=10090 GN=Ywhae PE=1 SV=1	291.216	85	24	655	21	21	255	29.2	4.74	Ywhae	1	0.940347	0.821821	0.895382	1.05935	0.988076	0.847631	0.909119
P62264	40S ribosomal protein S14 OS=Mus musculus OX=10090 GN=Rps14 PE=1 SV=3	86.8	39	7	98	7	7	151	16.3	10.05	Rps14	1	0.89517	0.809691	0.821113	1.02654	0.923847	0.809389	0.855433
P62267	40S ribosomal protein S23 OS=Mus musculus OX=10090 GN=Rps23 PE=1 SV=3	59.316	49	7	82	7	7	143	15.8	10.49	Rps23	1	0.884116	0.82699	0.802636	1.02062	0.932482	0.794844	0.838209
P62270	40S ribosomal protein S18 OS=Mus musculus OX=10090 GN=Rps18 PE=1 SV=3	56.67	43	8	112	8	8	152	17.7	10.99	Rps18	1	0.88448	0.809406	0.802785	1.03417	0.932785	0.836865	0.800942
P62274	40S ribosomal protein S29 OS=Mus musculus OX=10090 GN=Rps29 PE=1 SV=2	2.15	14	1	7	1	1	56	6.7	10.13	Rps29	1	1.12599	1.0148	1.03873	1.10353	0.801814	0.900914	1.04585
P62281	40S ribosomal protein S11 OS=Mus musculus OX=10090 GN=Rps11 PE=1 SV=3	81.788	59	13	122	13	13	158	18.4	10.3	Rps11	1	0.887026	0.81166	0.812566	1.01545	0.92544	0.812888	0.815161
P62301	40S ribosomal protein S13 OS=Mus musculus OX=10090 GN=Rps13 PE=1 SV=2	59.905	48	9	102	9	9	151	17.2	10.54	Rps13; Rps13-ps1; LOC102642137	1	0.881369	0.817384	0.778161	0.991316	0.919064	0.811859	0.803729
P62305	Small nuclear ribonucleoprotein E OS=Mus musculus OX=10090 GN=Snrpe PE=1 SV=1	13.622	25	2	12	2	2	92	10.8	9.44	Snrpe	1	0.826944	0.82681	0.674661	0.984597	0.804731	0.785014	0.705781
P62309	Small nuclear ribonucleoprotein G OS=Mus musculus OX=10090 GN=Snrpg PE=1 SV=1	16.05	25	2	18	2	2	76	8.5	8.88	Snrpg	1	0.960155	0.867626	0.805434	1.01142	1.00284	0.969455	0.846242
P62311	U6 snRNA-associated Sm-like protein LSm3 OS=Mus musculus OX=10090 GN=Lsm3 PE=1 SV=2	10.688	20	2	10	2	2	102	11.8	4.7	Lsm3	1	0.954495	0.88633	1.03704	1.02409	0.971078	0.901218	0.942078
P62313	U6 snRNA-associated Sm-like protein LSm6 OS=Mus musculus OX=10090 GN=Lsm6 PE=1 SV=1	25.946	48	6	28	6	6	80	9.1	9.58	Lsm6	1	0.999031	0.862548	0.832993	1.01257	0.95597	0.884111	0.794836
P62315	Small nuclear ribonucleoprotein Sm D1 OS=Mus musculus OX=10090 GN=Snrpd1 PE=1 SV=1	36.199	37	4	31	4	4	119	13.3	11.56	Snrpd1	1	0.932527	0.855699	0.747952	0.998848	0.938941	0.939073	0.78523
P62317	Small nuclear ribonucleoprotein Sm D2 OS=Mus musculus OX=10090 GN=Snrpd2 PE=1 SV=1	55.716	62	8	66	8	8	118	13.5	9.91	Snrpd2	1	0.950636	0.884386	0.807753	1.01679	0.940296	0.901167	0.799517
P62320	Small nuclear ribonucleoprotein Sm D3 OS=Mus musculus OX=10090 GN=Snrpd3 PE=1 SV=1	19.396	32	3	22	3	3	126	13.9	10.32	Snrpd3	1	0.932108	0.892114	0.741715	0.964088	0.900719	0.856294	0.735817
P62331	ADP-ribosylation factor 6 OS=Mus musculus OX=10090 GN=Arf6 PE=1 SV=2	64.244	54	6	53	5	6	175	20.1	8.95	Arf6	1	0.963118	0.989473	0.846745	0.95588	0.922524	0.996842	0.848119
P62334	26S proteasome regulatory subunit 10B OS=Mus musculus OX=10090 GN=Psmc6 PE=1 SV=1	135.556	62	19	139	19	19	389	44.1	7.49	Psmc6	1	0.983391	0.863846	0.918471	1.04903	1.02388	0.91925	0.934508
P62340	TATA box-binding protein-like protein 1 OS=Mus musculus OX=10090 GN=Tbpl1 PE=1 SV=1	7.917	11	2	3	2	2	186	20.9	9.54	Tbpl1	1	0.815224	0.661222	0.683339	0.929334	0.839535	0.673728	0.642823
P62342	Thioredoxin reductase-like selenoprotein T OS=Mus musculus OX=10090 GN=Selenot PE=1 SV=2	13.854	12	2	19	2	2	195	22.3	8.6	2810407C02Rik; Selt; Selenot	1	0.90868	1.10107	0.931082	1.32996	1.37221	1.53784	1.47261
P62482	Voltage-gated potassium channel subunit beta-2 OS=Mus musculus OX=10090 GN=Kcnab2 PE=1 SV=1	113.349	51	16	105	16	16	367	41	9	Kcnab2	1	0.948228	0.800754	0.874386	1.05256	0.951575	0.817401	0.889018
P62488	DNA-directed RNA polymerase II subunit RPB7 OS=Mus musculus OX=10090 GN=Polr2g PE=1 SV=1	20.635	24	4	14	4	4	172	19.3	5.54	Polr2g	1	1.01583	0.97284	0.800097	1.11015	1.0903	0.95388	0.809825
P62492	Ras-related protein Rab-11A OS=Mus musculus OX=10090 GN=Rab11a PE=1 SV=3	94.902	64	13	209	1	1	216	24.4	6.57	Rab11a	1	1.02742	1.10457	1.06377	1.08458	1.08069	1.1798	1.02313
P62627	Dynein light chain roadblock-type 1 OS=Mus musculus OX=10090 GN=Dynlrb1 PE=1 SV=3	21.676	51	3	11	3	3	96	11	7.25	Dynlrb1	1	0.995241	0.818923	0.848693	1.05587	1.00694	0.950229	0.862074
P62700	Protein yippee-like 5 OS=Mus musculus OX=10090 GN=Ypel5 PE=1 SV=1	11.689	18	2	8	2	2	121	13.8	7.31	Ypel5	1	0.867922	0.874911	0.924956	1.05224	1.01673	1.01218	0.938454
P62702	40S ribosomal protein S4, X isoform OS=Mus musculus OX=10090 GN=Rps4x PE=1 SV=2	152.958	54	15	234	15	15	263	29.6	10.15	Rps4x	1	0.889928	0.812118	0.799979	1.01814	0.919308	0.827312	0.815287
P62715	Serine/threonine-protein phosphatase 2A catalytic subunit beta isoform OS=Mus musculus OX=10090 GN=Ppp2cb PE=1 SV=1	127.896	57	14	112	2	2	309	35.6	5.43	Ppp2cb	1	0.931983	0.852842	0.896576	1.00664	0.947985	0.884118	0.858292
P62717	60S ribosomal protein L18a OS=Mus musculus OX=10090 GN=Rpl18a PE=1 SV=1	69.843	44	9	135	9	9	176	20.7	10.71	Rpl18a	1	0.845259	0.808597	0.770406	0.986894	0.885285	0.816693	0.809524
P62743	AP-2 complex subunit sigma OS=Mus musculus OX=10090 GN=Ap2s1 PE=1 SV=1	27.544	34	6	33	6	6	142	17	6.18	Ap2s1	1	0.938852	0.871246	0.81545	0.989108	0.921637	0.966937	0.896646
P62746	Rho-related GTP-binding protein RhoB OS=Mus musculus OX=10090 GN=Rhob PE=1 SV=1	61.735	49	8	132	6	6	196	22.1	5.24	Rhob	1	1.17246	1.0718	1.17431	1.10067	1.22897	1.26173	1.15605
P62748	Hippocalcin-like protein 1 OS=Mus musculus OX=10090 GN=Hpcal1 PE=1 SV=2	93.259	70	14	110	10	14	193	22.3	5.5	Hpcal1	1	0.960591	0.866222	0.934881	1.04414	0.947611	0.830801	0.872519
P62751	60S ribosomal protein L23a OS=Mus musculus OX=10090 GN=Rpl23a PE=1 SV=1	74.788	49	10	149	10	10	156	17.7	10.45	Rpl23a	1	0.925927	0.849446	0.884238	1.04898	0.965024	0.843534	0.898865
P62754	40S ribosomal protein S6 OS=Mus musculus OX=10090 GN=Rps6 PE=1 SV=1	99.078	45	14	172	14	14	249	28.7	10.84	Rps6-ps4; Rps6; LOC105244208	1	0.871673	0.840348	0.819203	0.996057	0.917311	0.858252	0.835029
P62774	Myotrophin OS=Mus musculus OX=10090 GN=Mtpn PE=1 SV=2	52.319	39	5	100	5	5	118	12.9	5.52	Mtpn	1	0.911915	0.815066	0.900943	1.00862	0.938166	0.802512	0.872604
P62806	Histone H4 OS=Mus musculus OX=10090 GN=Hist1h4a PE=1 SV=2	70.807	52	7	111	7	7	103	11.4	11.36	Hist4h4; Hist1h4a; Hist1h4k; Hist1h4c; Hist1h4i; Hist1h4n; Hist1h4h; Hist1h4f; Hist1h4j; Hist1h4b; Hist1h4m; Hist1h4d; Hist2h4; LOC100862646; LOC102641229	1	1.16189	1.49697	1.51631	1.25389	0.983518	0.766643	0.736746
P62814	V-type proton ATPase subunit B, brain isoform OS=Mus musculus OX=10090 GN=Atp6v1b2 PE=1 SV=1	334.487	72	25	416	25	25	511	56.5	5.81	Atp6v1b2	1	0.963072	0.907031	1.02943	1.04313	1.01949	0.912422	1.02886
P62821	Ras-related protein Rab-1A OS=Mus musculus OX=10090 GN=Rab1A PE=1 SV=3	152.237	68	12	366	6	6	205	22.7	6.21	Rab1; Rab1a	1	0.924768	0.947469	0.947389	1.02309	0.996789	1.03654	1.00446
P62823	Ras-related protein Rab-3C OS=Mus musculus OX=10090 GN=Rab3c PE=1 SV=1	21.626	17	4	45	0	2	227	25.9	5.24	Rab3c	1	0.811347	0.883117	0.717065	0.919945	0.775732	0.831617	0.69209
P62827	GTP-binding nuclear protein Ran OS=Mus musculus OX=10090 GN=Ran PE=1 SV=3	115.542	50	13	118	13	13	216	24.4	7.49	LOC100045999; Ran; LOC102641332	1	0.913548	0.756462	0.722831	1.03346	0.941857	0.775237	0.729004
P62830	60S ribosomal protein L23 OS=Mus musculus OX=10090 GN=Rpl23 PE=1 SV=1	98.97	75	10	140	10	10	140	14.9	10.51	Rpl23; LOC100044627; LOC100862455	1	0.873585	0.841873	0.797009	0.999338	0.943624	0.832392	0.827693
P62835	Ras-related protein Rap-1A OS=Mus musculus OX=10090 GN=Rap1a PE=1 SV=1	118.223	77	11	258	4	4	184	21	6.67	Rap1a	1	0.926682	0.950507	0.897598	0.960916	0.896403	0.968896	0.860915
P62843	40S ribosomal protein S15 OS=Mus musculus OX=10090 GN=Rps15 PE=1 SV=2	84.988	54	6	103	6	6	145	17	10.39	Rps15	1	0.889653	0.812247	0.805672	1.01607	0.926581	0.831155	0.815924
P62849	40S ribosomal protein S24 OS=Mus musculus OX=10090 GN=Rps24 PE=1 SV=1	65.079	44	7	103	7	7	133	15.4	10.78	Rps24; LOC677113; LOC102642752	1	0.880686	0.820076	0.832792	1.00923	0.913848	0.805108	0.874159
P62852	40S ribosomal protein S25 OS=Mus musculus OX=10090 GN=Rps25 PE=1 SV=1	40.741	44	7	63	7	7	125	13.7	10.11	Rps25	1	0.93336	0.874201	0.835292	1.06556	1.02581	0.870364	0.841799
P62855	40S ribosomal protein S26 OS=Mus musculus OX=10090 GN=Rps26 PE=1 SV=3	30.168	50	5	40	5	5	115	13	11	Rps26; Rps26-ps1	1	0.898503	0.867341	0.9142	1.02327	0.968682	0.900556	0.937119
P62858	40S ribosomal protein S28 OS=Mus musculus OX=10090 GN=Rps28 PE=1 SV=1	24.096	46	3	68	3	3	69	7.8	10.7	Rps28	1	0.804783	0.788734	0.740618	0.983793	0.90485	0.791092	0.762315
P62862	40S ribosomal protein S30 OS=Mus musculus OX=10090 GN=Fau PE=1 SV=1	11.05	31	3	14	3	3	59	6.6	12.15	Fau	1	0.816631	0.805594	0.783068	1.1781	1.09253	0.784568	0.80503
P62869	Elongin-B OS=Mus musculus OX=10090 GN=Elob PE=1 SV=1	42.602	76	7	40	7	7	118	13.2	5.01	Tceb2; Elob	1	0.934628	0.796304	0.858862	1.06124	0.977349	0.832887	0.861393
P62874	Guanine nucleotide-binding protein G(I)/G(S)/G(T) subunit beta-1 OS=Mus musculus OX=10090 GN=Gnb1 PE=1 SV=3	155.091	59	15	227	7	7	340	37.4	6	Gnb1	1	0.908248	0.937111	0.818795	0.921053	0.896226	0.938828	0.803091
P62876	DNA-directed RNA polymerases I, II, and III subunit RPABC5 OS=Mus musculus OX=10090 GN=Polr2l PE=3 SV=1	4.989	30	2	7	2	2	67	7.6	7.77	Polr2l	1	0.975509	0.889134	0.676467	1.18711	0.921157	0.886629	0.755413
P62880	Guanine nucleotide-binding protein G(I)/G(S)/G(T) subunit beta-2 OS=Mus musculus OX=10090 GN=Gnb2 PE=1 SV=3	142.953	50	14	212	5	5	340	37.3	6	Gnb2	1	0.924784	0.949265	0.884972	0.927235	0.881922	0.960652	0.864949
P62889	60S ribosomal protein L30 OS=Mus musculus OX=10090 GN=Rpl30 PE=1 SV=2	83.244	67	8	117	8	8	115	12.8	9.63	Rpl30; Rpl30-ps8; Gm12191	1	0.873728	0.864592	0.832787	0.994856	0.916343	0.844382	0.843748
P62892	60S ribosomal protein L39 OS=Mus musculus OX=10090 GN=Rpl39 PE=1 SV=2	4.107	20	1	4	1	1	51	6.4	12.56	Rpl39	1	0.680107	0.625722	0.588093	1.00597	0.855052	0.667883	0.534287
P62897	Cytochrome c, somatic OS=Mus musculus OX=10090 GN=Cycs PE=1 SV=2	95.083	62	8	113	8	8	105	11.6	9.58	Cycs; Gm10053	1	0.99422	1.08519	1.02719	1.00395	0.998398	1.15312	1.11199
P62900	60S ribosomal protein L31 OS=Mus musculus OX=10090 GN=Rpl31 PE=1 SV=1	40.585	45	7	66	7	7	125	14.5	10.54	Rpl31	1	0.886155	0.835396	0.851315	1.0283	0.955801	0.808559	0.862011
P62908	40S ribosomal protein S3 OS=Mus musculus OX=10090 GN=Rps3 PE=1 SV=1	146.843	76	19	242	19	19	243	26.7	9.66	Rps3	1	0.854509	0.779694	0.760675	0.993426	0.891006	0.78308	0.770394
P62911	60S ribosomal protein L32 OS=Mus musculus OX=10090 GN=Rpl32 PE=1 SV=2	64.996	50	9	97	9	9	135	15.9	11.33	Rpl32; Rpl32p	1	0.883591	0.823528	0.788302	0.989194	0.902864	0.83251	0.835064
P62915	Transcription initiation factor IIB OS=Mus musculus OX=10090 GN=Gtf2b PE=1 SV=1	50.5	44	13	34	13	13	316	34.8	8.35	Gtf2b	1	1.06758	0.888279	0.726771	1.02517	1.04439	0.883094	0.722042
P62918	60S ribosomal protein L8 OS=Mus musculus OX=10090 GN=Rpl8 PE=1 SV=2	60.156	42	9	103	9	9	257	28	11.03	Rpl8	1	0.868768	0.834933	0.826343	1.04171	0.916793	0.852358	0.848248
P62960	Nuclease-sensitive element-binding protein 1 OS=Mus musculus OX=10090 GN=Ybx1 PE=1 SV=3	185.448	54	13	239	9	9	322	35.7	9.88	Ybx1	1	0.932594	0.865658	0.888289	1.03617	0.96462	0.8899	0.898518
P62962	Profilin-1 OS=Mus musculus OX=10090 GN=Pfn1 PE=1 SV=2	218.105	77	14	885	14	14	140	14.9	8.28	Pfn1	1	0.859816	0.721839	0.829577	1.02324	0.9112	0.754121	0.838371
P62983	Ubiquitin-40S ribosomal protein S27a OS=Mus musculus OX=10090 GN=Rps27a PE=1 SV=2	111.376	67	11	398	3	3	156	17.9	9.64	Rps27a; Rps27a-ps2; LOC100042019	1	0.984605	1.01778	1.05555	1.05426	0.980884	1.07487	1.11921
P62984	Ubiquitin-60S ribosomal protein L40 OS=Mus musculus OX=10090 GN=Uba52 PE=1 SV=2	94.232	59	10	369	2	2	128	14.7	9.83	Uba52; Gm11808	1	1.01819	1.2728	1.48249	1.40702	1.22649	1.20997	1.48281
P62996	Transformer-2 protein homolog beta OS=Mus musculus OX=10090 GN=Tra2b PE=1 SV=1	34.903	26	7	29	6	6	288	33.6	11.25	Tra2b	1	0.869211	0.84489	0.71822	0.952965	0.958523	0.802844	0.686255
P63001	Ras-related C3 botulinum toxin substrate 1 OS=Mus musculus OX=10090 GN=Rac1 PE=1 SV=1	90.243	41	9	151	4	4	192	21.4	8.5	Rac1	1	0.934425	0.874584	0.912206	1.04203	0.941291	0.900241	0.886879
P63005	Platelet-activating factor acetylhydrolase IB subunit alpha OS=Mus musculus OX=10090 GN=Pafah1b1 PE=1 SV=2	97.383	41	16	112	15	15	410	46.6	7.37	Pafah1b1	1	0.959497	0.857343	0.972886	1.03331	0.960202	0.866855	0.953384
P63011	Ras-related protein Rab-3A OS=Mus musculus OX=10090 GN=Rab3a PE=1 SV=1	21.268	22	4	43	0	2	220	25	5.03	Rab3a	1	0.840857	0.905862	0.740719	0.941059	0.866133	0.926759	0.725882
P63017	Heat shock cognate 71 kDa protein OS=Mus musculus OX=10090 GN=Hspa8 PE=1 SV=1	764.823	81	47	2006	32	32	646	70.8	5.52	Hspa8	1	0.91904	0.820356	0.968842	1.02154	0.927209	0.839074	0.982812
P63024	Vesicle-associated membrane protein 3 OS=Mus musculus OX=10090 GN=Vamp3 PE=1 SV=1	50.379	32	2	37	2	2	103	11.5	8.5	Vamp3	1	1.06775	1.37263	1.34411	1.09946	1.20262	1.51378	1.3713
P63028	Translationally-controlled tumor protein OS=Mus musculus OX=10090 GN=Tpt1 PE=1 SV=1	62.487	29	5	212	5	5	172	19.5	4.86	Tpt1	1	1.01557	0.870049	0.844389	1.0654	1.03706	0.879351	0.854224
P63030	Mitochondrial pyruvate carrier 1 OS=Mus musculus OX=10090 GN=Mpc1 PE=1 SV=1	15.487	39	3	9	3	3	109	12.4	9.61	Mpc1	1	1.0153	1.05591	0.902131	1.06675	0.964337	1.02344	0.894969
P63037	DnaJ homolog subfamily A member 1 OS=Mus musculus OX=10090 GN=Dnaja1 PE=1 SV=1	113.714	45	14	88	14	14	397	44.8	7.08	Dnaja1	1	1.08061	1.13198	1.33431	1.07249	1.1495	1.20257	1.35947
P63038	60 kDa heat shock protein, mitochondrial OS=Mus musculus OX=10090 GN=Hspd1 PE=1 SV=1	469.171	76	34	640	34	34	573	60.9	6.18	Hspd1	1	0.922787	1.0075	0.906485	1.0148	0.964058	1.07839	0.932328
P63073	Eukaryotic translation initiation factor 4E OS=Mus musculus OX=10090 GN=Eif4e PE=1 SV=1	48.011	37	9	44	9	9	217	25	6.15	Eif4e	1	0.888364	0.761712	0.689582	1.03022	0.963735	0.774787	0.670345
P63082	V-type proton ATPase 16 kDa proteolipid subunit OS=Mus musculus OX=10090 GN=Atp6v0c PE=1 SV=1	48.079	58	4	47	4	4	155	15.8	9.13	Atp6v0c; Atp6v0c-ps2	1	0.853547	0.936416	1.05609	0.912234	0.81448	0.853039	0.929594
P63085	Mitogen-activated protein kinase 1 OS=Mus musculus OX=10090 GN=Mapk1 PE=1 SV=3	164.189	75	19	170	12	12	358	41.2	6.98	Mapk1	1	0.859489	0.758434	0.808469	1.03067	0.920697	0.763852	0.770332
P63087	Serine/threonine-protein phosphatase PP1-gamma catalytic subunit OS=Mus musculus OX=10090 GN=Ppp1cc PE=1 SV=1	123.68	55	17	153	4	4	323	37	6.54	Ppp1cc; Gm5601	1	0.92218	0.857262	0.868841	1.0393	0.929701	0.900263	0.844822
P63094	Guanine nucleotide-binding protein G(s) subunit alpha isoforms short OS=Mus musculus OX=10090 GN=Gnas PE=1 SV=1	95.224	45	15	107	0	14	394	45.6	5.96	Gnas	1	0.949228	0.95101	0.88422	0.957128	0.914974	0.996055	0.881886
P63101	14-3-3 protein zeta/delta OS=Mus musculus OX=10090 GN=Ywhaz PE=1 SV=1	227.825	77	18	478	11	11	245	27.8	4.79	Ywhaz	1	0.974528	0.866096	0.938238	0.994996	0.931164	0.83707	0.889569
P63139	Nuclear transcription factor Y subunit beta OS=Mus musculus OX=10090 GN=Nfyb PE=1 SV=1	2.402	4	1	3	1	1	207	22.8	4.59	Nfyb	1	0.952299	0.901922	0.878648	0.957006	0.930466	0.979185	0.796019
P63154	Crooked neck-like protein 1 OS=Mus musculus OX=10090 GN=Crnkl1 PE=1 SV=1	24.901	13	9	21	9	9	690	83.4	6.93	Crnkl1	1	0.910644	0.873521	0.765992	1.07063	0.969983	0.909195	0.721295
P63158	High mobility group protein B1 OS=Mus musculus OX=10090 GN=Hmgb1 PE=1 SV=2	211.023	59	15	194	14	14	215	24.9	5.74	Hmgb1; Gm21596; LOC100862258	1	0.929946	0.742871	0.727074	1.03095	0.947719	0.779196	0.729134
P63163	Small nuclear ribonucleoprotein-associated protein N OS=Mus musculus OX=10090 GN=Snrpn PE=1 SV=1	34.986	18	4	32	0	4	240	24.6	11.19	Snrpn	1	0.970722	0.887243	0.757327	1.00006	0.976679	0.871978	0.778158
P63166	Small ubiquitin-related modifier 1 OS=Mus musculus OX=10090 GN=Sumo1 PE=1 SV=1	8.657	27	3	15	3	3	101	11.6	5.52	Sumo1	1	1.27495	1.24821	1.06389	1.0375	1.25689	1.41969	1.09645
P63168	Dynein light chain 1, cytoplasmic OS=Mus musculus OX=10090 GN=Dynll1 PE=1 SV=1	60.93	57	4	60	2	2	89	10.4	7.4	Dynll1	1	0.914602	0.773211	0.812897	0.989994	0.886307	0.78683	0.831067
P63213	Guanine nucleotide-binding protein G(I)/G(S)/G(O) subunit gamma-2 OS=Mus musculus OX=10090 GN=Gng2 PE=1 SV=2	38.498	62	4	42	4	4	71	7.8	7.99	Gng2	1	0.965949	0.9775	0.893136	1.04761	0.933579	0.980922	0.924891
P63242	Eukaryotic translation initiation factor 5A-1 OS=Mus musculus OX=10090 GN=Eif5a PE=1 SV=2	120.469	56	11	205	11	11	154	16.8	5.24	Eif5a	1	0.915743	0.787005	0.788738	1.02588	0.920423	0.784185	0.806543
P63254	Cysteine-rich protein 1 OS=Mus musculus OX=10090 GN=Crip1 PE=1 SV=2	12.201	35	4	26	4	4	77	8.5	8.57	Crip1	1	0.846416	0.741986	0.657584	0.888499	0.717422	0.603757	0.583739
P63260	Actin, cytoplasmic 2 OS=Mus musculus OX=10090 GN=Actg1 PE=1 SV=1	768.487	90	36	4964	0	15	375	41.8	5.48	Actg1	1	1	1	1	1	1	1	1
P63271	Transcription elongation factor SPT4-A OS=Mus musculus OX=10090 GN=Supt4h1a PE=2 SV=1	5.305	14	1	4	0	1	117	13.2	8.06	Supt4a; Supt4h1	1	1.01736	0.928409	0.808694	1.04911	0.998797	0.864851	0.742522
P63276	40S ribosomal protein S17 OS=Mus musculus OX=10090 GN=Rps17 PE=1 SV=2	123.665	57	8	110	8	8	135	15.5	9.85	Rps17	1	0.823466	0.762275	0.75221	0.96377	0.885869	0.757974	0.759858
P63280	SUMO-conjugating enzyme UBC9 OS=Mus musculus OX=10090 GN=Ube2i PE=1 SV=1	57.974	54	8	60	8	8	158	18	8.66	Ube2i; LOC100044900; LOC102641751	1	0.918703	0.752685	0.738591	1.05936	0.949307	0.791643	0.777536
P63321	Ras-related protein Ral-A OS=Mus musculus OX=10090 GN=Rala PE=1 SV=1	57.189	53	8	62	4	4	206	23.5	7.11	Rala	1	0.941549	1.00554	1.03115	0.921125	0.920986	1.04348	1.02903
P63323	40S ribosomal protein S12 OS=Mus musculus OX=10090 GN=Rps12 PE=1 SV=2	73.281	43	7	118	7	7	132	14.5	7.24	Rps12	1	0.915111	0.851045	0.847627	1.06044	0.962059	0.860123	0.863134
P63325	40S ribosomal protein S10 OS=Mus musculus OX=10090 GN=Rps10 PE=1 SV=1	58.984	48	10	123	10	10	165	18.9	10.15	Rps10	1	0.940592	0.907763	0.935916	1.03018	0.987982	0.923758	0.953109
P63328	Serine/threonine-protein phosphatase 2B catalytic subunit alpha isoform OS=Mus musculus OX=10090 GN=Ppp3ca PE=1 SV=1	72.712	31	13	75	7	7	521	58.6	5.86	Ppp3ca	1	0.953564	0.806372	0.817637	1.07723	0.989385	0.831713	0.820169
P63330	Serine/threonine-protein phosphatase 2A catalytic subunit alpha isoform OS=Mus musculus OX=10090 GN=Ppp2ca PE=1 SV=1	132.248	57	14	118	2	2	309	35.6	5.54	Ppp2ca	1	0.983129	0.893711	0.950854	1.05057	1.0047	0.957825	0.963799
P67778	Prohibitin OS=Mus musculus OX=10090 GN=Phb PE=1 SV=1	131.866	75	17	137	17	17	272	29.8	5.76	Phb	1	0.858242	0.907303	0.824207	0.943495	0.879441	0.942192	0.826167
P67871	Casein kinase II subunit beta OS=Mus musculus OX=10090 GN=Csnk2b PE=1 SV=1	40.083	35	6	29	6	6	215	24.9	5.55	Csnk2b	1	0.98924	0.939954	0.961202	1.05442	0.990235	0.948203	0.947859
P67984	60S ribosomal protein L22 OS=Mus musculus OX=10090 GN=Rpl22 PE=1 SV=2	62.799	51	4	72	4	4	128	14.8	9.19	Rpl22; LOC100047372; LOC100504863; LOC102642602	1	0.829405	0.790546	0.790434	0.970713	0.878268	0.792697	0.790276
P68033	Actin, alpha cardiac muscle 1 OS=Mus musculus OX=10090 GN=Actc1 PE=1 SV=1	346.053	65	25	2029	1	1	377	42	5.39	Actc1	1	0.968384	0.983074	0.994332	1.01389	1.01324	1.0019	0.993369
P68037	Ubiquitin-conjugating enzyme E2 L3 OS=Mus musculus OX=10090 GN=Ube2l3 PE=1 SV=1	117.06	69	8	125	8	8	154	17.9	8.51	Ube2l3; Gm10705	1	0.875398	0.765713	0.842286	1.0123	0.898781	0.751141	0.834958
P68040	Receptor of activated protein C kinase 1 OS=Mus musculus OX=10090 GN=Rack1 PE=1 SV=3	227.567	77	19	298	19	19	317	35.1	7.69	Gnb2l1; Rack1	1	0.876551	0.808832	0.802739	1.01307	0.949665	0.809515	0.808444
P68181	cAMP-dependent protein kinase catalytic subunit beta OS=Mus musculus OX=10090 GN=Prkacb PE=1 SV=2	101.298	52	15	101	8	8	351	40.7	8.56	Prkacb	1	0.883446	0.761822	0.799219	1.07813	0.980472	0.833009	0.816615
P68254	14-3-3 protein theta OS=Mus musculus OX=10090 GN=Ywhaq PE=1 SV=1	222.439	66	16	374	10	10	245	27.8	4.78	Ywhaq; LOC102634437; Gm11226; Ywhaq-ps3; Cdk5rap2	1	0.932703	0.789824	0.821577	1.03888	0.964802	0.809864	0.818039
P68368	Tubulin alpha-4A chain OS=Mus musculus OX=10090 GN=Tuba4a PE=1 SV=1	368.673	60	22	1218	3	4	448	49.9	5.06	Tuba4a	1	0.907	0.726771	0.756084	1.02068	0.894255	0.72898	0.753659
P68369	Tubulin alpha-1A chain OS=Mus musculus OX=10090 GN=Tuba1a PE=1 SV=1	465.214	82	29	1612	1	3	451	50.1	5.06	Tuba1a	1	1.03602	0.802352	0.800421	1.09546	0.95972	0.806464	0.839007
P68372	Tubulin beta-4B chain OS=Mus musculus OX=10090 GN=Tubb4b PE=1 SV=1	562.808	82	25	1077	1	1	445	49.8	4.89	Tubb4b	1	0.947757	0.786095	0.814283	1.04825	0.962375	0.784592	0.7895
P68373	Tubulin alpha-1C chain OS=Mus musculus OX=10090 GN=Tuba1c PE=1 SV=1	435.33	82	29	1410	3	3	449	49.9	5.1	Tuba1c	1	0.898454	0.741535	0.745158	1.04911	0.948292	0.75128	0.718429
P68404	Protein kinase C beta type OS=Mus musculus OX=10090 GN=Prkcb PE=1 SV=4	64.627	28	16	58	15	15	671	76.7	7.01	Prkcb	1	0.892664	0.901423	0.911106	1.06879	1.01849	0.943914	0.969959
P68510	14-3-3 protein eta OS=Mus musculus OX=10090 GN=Ywhah PE=1 SV=2	220.692	69	18	414	12	12	246	28.2	4.89	Ywhah	1	0.870845	0.731203	0.729069	0.907877	0.809177	0.665109	0.670386
P69566	Ran-binding protein 9 OS=Mus musculus OX=10090 GN=Ranbp9 PE=1 SV=1	46.17	19	9	26	9	9	653	71	6.84	Ranbp9	1	0.963164	0.885563	0.928	1.03361	0.990166	0.959436	0.894517
P70122	Ribosome maturation protein SBDS OS=Mus musculus OX=10090 GN=Sbds PE=1 SV=4	80.876	60	16	95	16	16	250	28.8	8.76	Sbds	1	1.16629	1.20679	1.20116	1.00698	1.29123	1.25796	1.23686
P70124	Serpin B5 OS=Mus musculus OX=10090 GN=Serpinb5 PE=1 SV=1	2.999	5	1	4	1	1	375	42.1	5.77	Serpinb5	1	0.948904	0.617016	0.759446	0.886329	0.750311	0.67279	0.796215
P70158	Acid sphingomyelinase-like phosphodiesterase 3a OS=Mus musculus OX=10090 GN=Smpdl3a PE=1 SV=2	44.397	24	9	36	9	9	445	49.8	6.46	Smpdl3a	1	0.875384	0.839426	0.785624	0.783841	0.715207	0.69173	0.675831
P70168	Importin subunit beta-1 OS=Mus musculus OX=10090 GN=Kpnb1 PE=1 SV=2	362.277	56	36	335	36	36	876	97.1	4.78	Kpnb1	1	0.924449	0.800938	0.767665	1.05356	0.947678	0.839131	0.76456
P70182	Phosphatidylinositol 4-phosphate 5-kinase type-1 alpha OS=Mus musculus OX=10090 GN=Pip5k1a PE=1 SV=2	36.653	23	11	24	8	8	546	60.4	8.59	Pip5k1a	1	1.09855	1.17476	1.01951	1.0429	1.06477	1.17058	1.06523
P70188	Kinesin-associated protein 3 OS=Mus musculus OX=10090 GN=Kifap3 PE=1 SV=1	46.904	15	11	26	10	10	793	91.2	5.11	Kifap3	1	0.81152	0.838612	0.787794	0.989649	0.944487	0.891646	0.83402
P70191	TNF receptor-associated factor 5 OS=Mus musculus OX=10090 GN=Traf5 PE=1 SV=1	10.926	6	3	6	3	3	558	64.1	7.62	Traf5	1	0.767654	0.787652	0.857963	1.00824	0.810599	0.89972	0.971129
P70195	Proteasome subunit beta type-7 OS=Mus musculus OX=10090 GN=Psmb7 PE=1 SV=1	72.261	33	8	95	8	8	277	29.9	7.99	Psmb7	1	0.943159	0.828401	0.835216	1.0034	0.937692	0.822114	0.83037
P70202	Latexin OS=Mus musculus OX=10090 GN=Lxn PE=1 SV=2	39.524	18	3	24	3	3	222	25.5	5.74	Lxn	1	0.89305	0.815989	0.875458	1.01394	1.01854	0.824023	0.832742
P70206	Plexin-A1 OS=Mus musculus OX=10090 GN=Plxna1 PE=1 SV=1	74.895	13	23	50	23	23	1894	211	6.9	Plxna1	1	0.903377	0.912636	1.03078	0.953398	0.893771	0.898816	1.09907
P70227	Inositol 1,4,5-trisphosphate receptor type 3 OS=Mus musculus OX=10090 GN=Itpr3 PE=1 SV=3	70.827	9	22	43	17	17	2670	304.1	6.54	Itpr3	1	0.882205	0.830905	0.707291	0.88351	0.739232	0.761717	0.639438
P70245	3-beta-hydroxysteroid-Delta(8),Delta(7)-isomerase OS=Mus musculus OX=10090 GN=Ebp PE=1 SV=3	6.15	10	2	14	2	2	230	26.2	7.56	Ebp	1	0.854236	0.970729	0.856677	0.933354	0.970289	1.05696	0.805508
P70248	Unconventional myosin-If OS=Mus musculus OX=10090 GN=Myo1f PE=1 SV=1	253.815	35	38	277	30	30	1099	125.9	8.92	Myo1f	1	0.890799	0.840457	0.767574	0.922565	0.820691	0.767481	0.711894
P70255	Nuclear factor 1 C-type OS=Mus musculus OX=10090 GN=Nfic PE=1 SV=1	11.722	8	3	4	3	3	439	48.7	8.32	Nfic	1	0.86167	0.858014	0.835516	0.968682	0.972759	0.828109	0.769168
P70261	Paladin OS=Mus musculus OX=10090 GN=Pald1 PE=1 SV=1	81.742	25	18	45	18	18	859	96.7	6.58	Pald1	1	0.921052	0.897335	0.836249	0.924423	0.864354	0.766836	0.713371
P70265	6-phosphofructo-2-kinase/fructose-2,6-bisphosphatase 2 OS=Mus musculus OX=10090 GN=Pfkfb2 PE=1 SV=2	9.452	7	4	10	2	2	519	59.9	8.12	Pfkfb2	1	0.847559	0.756857	0.756462	1.01491	0.996611	0.797792	0.731713
P70268	Serine/threonine-protein kinase N1 OS=Mus musculus OX=10090 GN=Pkn1 PE=1 SV=3	139.506	33	26	100	25	26	946	104.3	6.27	Pkn1	1	0.899967	0.831153	0.945196	1.01021	0.965713	0.865018	0.9271
P70271	PDZ and LIM domain protein 4 OS=Mus musculus OX=10090 GN=Pdlim4 PE=1 SV=3	28.343	29	8	17	8	8	330	35.5	8.05	Pdlim4	1	1.03866	1.11342	1.66484	1.18606	1.25324	1.10838	1.73471
P70279	Surfeit locus protein 6 OS=Mus musculus OX=10090 GN=Surf6 PE=1 SV=1	52.837	36	16	56	16	16	355	41.2	10.52	Surf6	1	0.920834	1.02302	0.920035	0.973262	0.925899	0.975181	0.924882
P70280	Vesicle-associated membrane protein 7 OS=Mus musculus OX=10090 GN=Vamp7 PE=1 SV=1	25.851	25	6	25	6	6	220	25	8.6	Vamp7	1	0.870142	0.932439	0.825527	0.962624	0.904804	0.960381	0.841516
P70288	Histone deacetylase 2 OS=Mus musculus OX=10090 GN=Hdac2 PE=1 SV=1	68.408	31	13	64	8	8	488	55.3	5.91	Hdac2	1	0.947928	0.945987	0.733791	1.04886	1.01401	1.034	0.753434
P70290	55 kDa erythrocyte membrane protein OS=Mus musculus OX=10090 GN=Mpp1 PE=1 SV=1	230.69	77	29	217	29	29	466	52.2	7.2	Mpp1	1	1.02782	1.02575	0.931545	0.995017	1.08853	1.04802	0.874625
P70295	Ancient ubiquitous protein 1 OS=Mus musculus OX=10090 GN=Aup1 PE=1 SV=1	47.424	30	11	40	11	11	410	46.1	8.4	Aup1	1	0.883961	0.956309	0.896256	0.951492	0.899675	0.972592	0.900776
P70296	Phosphatidylethanolamine-binding protein 1 OS=Mus musculus OX=10090 GN=Pebp1 PE=1 SV=3	90.002	71	8	76	8	8	187	20.8	5.4	Pebp1	1	0.92582	0.760264	0.787978	1.09761	0.971805	0.791136	0.820519
P70297	Signal transducing adapter molecule 1 OS=Mus musculus OX=10090 GN=Stam PE=1 SV=3	23.167	14	7	16	5	5	548	59.7	4.84	Stam	1	1.00307	0.979352	0.960583	1.10113	1.01764	1.01235	0.968182
P70302	Stromal interaction molecule 1 OS=Mus musculus OX=10090 GN=Stim1 PE=1 SV=2	43.071	22	13	25	13	13	685	77.5	6.54	Stim1	1	1.05794	1.20275	1.14248	1.10034	1.11573	1.1681	1.15204
P70303	CTP synthase 2 OS=Mus musculus OX=10090 GN=Ctps2 PE=1 SV=1	87.92	39	21	76	18	18	586	65.5	6.49	Ctps2; S100g	1	0.930538	0.794214	0.845275	1.07768	1.00219	0.852286	0.88776
P70315	Wiskott-Aldrich syndrome protein homolog OS=Mus musculus OX=10090 GN=Was PE=1 SV=1	163.28	49	17	137	17	17	520	54.2	6.7	Was	1	1.01468	0.94908	1.09155	1.04306	1.03488	0.914192	1.05115
P70318	Nucleolysin TIAR OS=Mus musculus OX=10090 GN=Tial1 PE=1 SV=1	38.802	21	9	48	6	6	392	43.4	7.99	Tial1	1	0.92455	0.765967	0.713977	1.00434	0.890227	0.724707	0.681431
P70333	Heterogeneous nuclear ribonucleoprotein H2 OS=Mus musculus OX=10090 GN=Hnrnph2 PE=1 SV=1	109.154	34	11	124	5	5	449	49.2	6.3	Hnrnph2	1	0.955082	0.966447	0.977529	1.00553	1.00765	1.00191	0.951231
P70335	Rho-associated protein kinase 1 OS=Mus musculus OX=10090 GN=Rock1 PE=1 SV=1	166.837	35	43	94	38	38	1354	158.1	5.86	Rock1	1	0.778874	0.731579	0.724729	0.845329	0.818428	0.743421	0.713698
P70336	Rho-associated protein kinase 2 OS=Mus musculus OX=10090 GN=Rock2 PE=1 SV=1	138.869	26	35	112	30	30	1388	160.5	5.99	Rock2	1	0.899766	0.77956	0.774989	0.996196	0.916102	0.798058	0.774562
P70340	Mothers against decapentaplegic homolog 1 OS=Mus musculus OX=10090 GN=Smad1 PE=1 SV=2	14.696	12	5	7	3	3	465	52.1	7.31	Smad1	1	0.832472	0.751413	0.662995	0.990869	0.87338	0.759026	0.58328
P70349	Histidine triad nucleotide-binding protein 1 OS=Mus musculus OX=10090 GN=Hint1 PE=1 SV=3	32.815	59	6	45	6	6	126	13.8	6.87	Hint1	1	0.951494	0.803532	0.784036	1.1311	0.988411	0.837293	0.820674
P70362	Ubiquitin recognition factor in ER-associated degradation protein 1 OS=Mus musculus OX=10090 GN=Ufd1 PE=1 SV=2	41.332	35	10	31	10	10	307	34.5	6.7	Ufd1l; Ufd1	1	1.00097	0.922059	0.979895	1.05022	1.01347	0.963296	0.955905
P70372	ELAV-like protein 1 OS=Mus musculus OX=10090 GN=Elavl1 PE=1 SV=2	91.292	47	12	78	12	12	326	36.1	9.04	Elavl1	1	0.927239	0.883501	0.722545	0.940276	0.896787	0.834686	0.702503
P70387	Hereditary hemochromatosis protein homolog OS=Mus musculus OX=10090 GN=Hfe PE=1 SV=2	25.827	15	4	17	4	4	359	40.5	6.24	Hfe	1	0.797328	0.645456	0.439905	0.968694	0.811905	0.740476	0.408604
P70388	DNA repair protein RAD50 OS=Mus musculus OX=10090 GN=Rad50 PE=1 SV=1	95.416	21	31	81	31	31	1312	153.4	6.95	Rad50	1	0.932454	0.864319	0.743517	1.01045	0.967049	0.90207	0.749566
P70398	Probable ubiquitin carboxyl-terminal hydrolase FAF-X OS=Mus musculus OX=10090 GN=Usp9x PE=1 SV=2	267.307	27	58	205	58	58	2559	290.5	5.87	Usp9x	1	0.993954	0.887315	0.896678	1.04075	1.0434	0.911527	0.888705
P70403	Protein CASP OS=Mus musculus OX=10090 GN=Cux1 PE=1 SV=2	124.541	47	29	90	6	6	678	77.2	5.35	Cux1	1	0.953705	0.907714	0.738147	1.00339	0.908679	0.95802	0.737125
P70404	Isocitrate dehydrogenase [NAD] subunit gamma 1, mitochondrial OS=Mus musculus OX=10090 GN=Idh3g PE=1 SV=1	51.047	40	13	43	13	13	393	42.8	9.01	Idh3g	1	0.946464	0.980704	0.832008	1.01069	0.955126	0.979461	0.864286
P70414	Sodium/calcium exchanger 1 OS=Mus musculus OX=10090 GN=Slc8a1 PE=1 SV=1	8.366	3	3	7	3	3	970	108	5	Slc8a1	1	0.811954	0.860806	0.707597	1.05349	0.893504	0.930596	0.764557
P70426	GTP-binding protein Rit1 OS=Mus musculus OX=10090 GN=Rit1 PE=1 SV=1	28.017	32	5	13	5	5	219	25.2	9.2	Rit1	1	0.641331	0.717409	1.23774	0.88524	0.623697	0.849462	1.24375
P70429	Ena/VASP-like protein OS=Mus musculus OX=10090 GN=Evl PE=1 SV=2	222.79	67	26	177	25	26	414	44.3	8.85	Evl	1	1.05719	1.13743	1.71019	1.21618	1.16185	1.3282	1.7836
P70441	Na(+)/H(+) exchange regulatory cofactor NHE-RF1 OS=Mus musculus OX=10090 GN=Slc9a3r1 PE=1 SV=3	128.358	65	21	140	21	21	355	38.6	5.9	Slc9a3r1	1	1.03571	0.986051	1.25209	1.03476	1.03945	0.943205	1.2115
P70444	BH3-interacting domain death agonist OS=Mus musculus OX=10090 GN=Bid PE=1 SV=2	58.398	55	8	50	8	8	195	21.9	4.81	Bid	1	0.896401	0.771775	0.829404	1.11711	0.970267	0.818755	0.866944
P70452	Syntaxin-4 OS=Mus musculus OX=10090 GN=Stx4 PE=1 SV=1	80.146	48	11	64	11	11	298	34.1	6.14	Stx4a	1	0.899231	0.97504	0.940028	0.954387	0.943338	1.05541	0.96692
P70460	Vasodilator-stimulated phosphoprotein OS=Mus musculus OX=10090 GN=Vasp PE=1 SV=4	107.215	47	17	106	17	17	375	39.6	8.53	Vasp	1	1.1583	1.1874	1.61925	0.990498	1.09589	1.20441	1.54628
P70665	Sialate O-acetylesterase OS=Mus musculus OX=10090 GN=Siae PE=1 SV=3	22.257	12	6	21	6	6	541	60.7	6.79	Siae	1	0.936495	0.900418	0.943558	0.934248	0.976965	0.97213	1.00044
P70670	Nascent polypeptide-associated complex subunit alpha, muscle-specific form OS=Mus musculus OX=10090 GN=Naca PE=1 SV=2	73.056	3	5	70	0	5	2187	220.4	9.35	Naca	1	0.874666	0.800371	0.798444	1.04151	0.911862	0.805589	0.800417
P70671	Interferon regulatory factor 3 OS=Mus musculus OX=10090 GN=Irf3 PE=1 SV=1	36.023	30	10	27	10	10	419	46.8	5.43	Irf3	1	0.813016	0.753584	0.726684	1.01486	0.804108	0.684586	0.79022
P70677	Caspase-3 OS=Mus musculus OX=10090 GN=Casp3 PE=1 SV=1	45.828	32	8	41	8	8	277	31.5	6.92	Casp3	1	0.908247	0.83266	0.964554	1.06869	0.997313	0.836628	0.940708
P70697	Uroporphyrinogen decarboxylase OS=Mus musculus OX=10090 GN=Urod PE=1 SV=2	43.935	41	9	34	9	9	367	40.7	6.65	Urod	1	0.90644	0.792394	0.770991	1.09754	1.03668	0.789052	0.801165
P70698	CTP synthase 1 OS=Mus musculus OX=10090 GN=Ctps1 PE=1 SV=2	88.63	36	19	66	16	16	591	66.6	6.58	Ctps	1	0.949311	0.796038	0.744718	1.07356	0.975878	0.800996	0.716669
P70699	Lysosomal alpha-glucosidase OS=Mus musculus OX=10090 GN=Gaa PE=1 SV=2	60.947	22	15	59	15	15	953	106.2	5.83	Gaa	1	0.914425	0.897785	0.952729	1.14003	1.08741	1.07594	1.07678
P70704	Phospholipid-transporting ATPase IA OS=Mus musculus OX=10090 GN=Atp8a1 PE=1 SV=2	30.318	8	8	21	8	8	1164	131.3	6.84	Atp8a1	1	1.00148	0.998587	0.886589	0.998047	0.963353	0.970501	0.835754
P80313	T-complex protein 1 subunit eta OS=Mus musculus OX=10090 GN=Cct7 PE=1 SV=1	216.621	55	26	232	26	26	544	59.6	7.84	Cct7	1	0.923153	0.756588	0.786467	1.02691	0.931089	0.780136	0.776163
P80314	T-complex protein 1 subunit beta OS=Mus musculus OX=10090 GN=Cct2 PE=1 SV=4	357.376	76	35	351	35	35	535	57.4	6.4	Cct2	1	0.956038	0.804033	0.78156	1.03809	0.979546	0.81085	0.785617
P80315	T-complex protein 1 subunit delta OS=Mus musculus OX=10090 GN=Cct4 PE=1 SV=3	293.537	74	32	361	31	31	539	58	8.02	Cct4	1	0.936793	0.788374	0.785296	1.02311	0.960874	0.81046	0.770987
P80316	T-complex protein 1 subunit epsilon OS=Mus musculus OX=10090 GN=Cct5 PE=1 SV=1	317.786	67	32	357	31	31	541	59.6	6.02	Cct5	1	0.923076	0.774052	0.788612	1.02344	0.960079	0.796598	0.778781
P80317	T-complex protein 1 subunit zeta OS=Mus musculus OX=10090 GN=Cct6a PE=1 SV=3	186.94	54	25	255	20	25	531	58	7.08	Cct6a	1	0.913389	0.763052	0.775678	1.01432	0.941335	0.768755	0.767369
P80318	T-complex protein 1 subunit gamma OS=Mus musculus OX=10090 GN=Cct3 PE=1 SV=1	343.044	65	37	382	37	37	545	60.6	6.7	Cct3	1	0.913936	0.776125	0.78315	1.01596	0.947264	0.787225	0.764959
P81117	Nucleobindin-2 OS=Mus musculus OX=10090 GN=Nucb2 PE=1 SV=2	140.503	56	20	105	20	20	420	50.3	5.15	Nucb2	1	0.97939	0.989451	1.03839	1.01191	0.965287	1.0263	1.01675
P82343	N-acylglucosamine 2-epimerase OS=Mus musculus OX=10090 GN=Renbp PE=1 SV=3	65.727	30	14	73	14	14	430	49.7	6.06	Renbp	1	0.909526	0.791321	0.942547	1.0861	1.05883	0.855561	0.959459
P83741	Serine/threonine-protein kinase WNK1 OS=Mus musculus OX=10090 GN=Wnk1 PE=1 SV=2	159.086	18	34	124	30	34	2377	250.8	6.43	Wnk1	1	1.01732	0.924784	0.985969	1.08888	1.06816	0.944275	0.975354
P83870	PHD finger-like domain-containing protein 5A OS=Mus musculus OX=10090 GN=Phf5a PE=1 SV=1	21.274	42	6	30	6	6	110	12.4	8.41	Phf5a	1	0.99727	0.905693	0.803624	1.01462	0.950508	0.904733	0.818691
P83882	60S ribosomal protein L36a OS=Mus musculus OX=10090 GN=Rpl36a PE=3 SV=2	36.777	40	7	61	7	7	106	12.4	10.58	Rpl36al; Rpl36a; Rpl36a-ps3	1	0.890637	0.866643	0.810042	1.01621	0.92285	0.85805	0.844126
P83887	Tubulin gamma-1 chain OS=Mus musculus OX=10090 GN=Tubg1 PE=1 SV=1	59.279	38	12	37	12	12	451	51.1	6.02	Tubg1	1	0.852456	0.754944	0.704515	1.01803	0.906099	0.782092	0.698707
P83917	Chromobox protein homolog 1 OS=Mus musculus OX=10090 GN=Cbx1 PE=1 SV=1	18.706	19	3	12	2	2	185	21.4	4.93	Cbx1	1	0.802775	0.65854	0.661769	1.02003	0.707729	0.754838	0.682181
P83940	Elongin-C OS=Mus musculus OX=10090 GN=Eloc PE=1 SV=1	78.675	59	6	79	6	6	112	12.5	4.78	Tceb1; Eloc; LOC101056616; LOC102642819	1	0.947971	0.848295	0.884419	1.08705	1.02957	0.894341	0.899716
P84078	ADP-ribosylation factor 1 OS=Mus musculus OX=10090 GN=Arf1 PE=1 SV=2	124.027	54	8	215	0	1	181	20.7	6.8	Arf1	1	0.912892	0.814	0.902685	1.00571	0.947331	0.834216	0.919298
P84084	ADP-ribosylation factor 5 OS=Mus musculus OX=10090 GN=Arf5 PE=1 SV=2	108.072	63	9	147	4	4	180	20.5	6.79	Arf5	1	0.906462	0.830194	0.938893	1.01489	1.00723	0.91176	0.936957
P84089	Enhancer of rudimentary homolog OS=Mus musculus OX=10090 GN=Erh PE=1 SV=1	21.013	40	4	41	4	4	104	12.3	5.92	Erh	1	1.01203	1.06155	1.0376	0.952593	0.878932	0.982672	1.02079
P84091	AP-2 complex subunit mu OS=Mus musculus OX=10090 GN=Ap2m1 PE=1 SV=1	123.659	49	20	147	20	20	435	49.6	9.54	Ap2m1	1	0.957886	0.97247	0.847024	1.02463	0.995572	1.0595	0.877643
P84096	Rho-related GTP-binding protein RhoG OS=Mus musculus OX=10090 GN=Rhog PE=1 SV=1	113.899	68	12	126	11	11	191	21.3	8.12	Rhog	1	1.02495	1.01704	1.15624	0.984412	0.977935	1.03717	1.13578
P84099	60S ribosomal protein L19 OS=Mus musculus OX=10090 GN=Rpl19 PE=1 SV=1	89.618	36	10	216	10	10	196	23.5	11.47	Rpl19; Rpl19-ps11	1	0.983688	0.900547	0.83532	1.05512	0.968323	0.919628	0.886596
P84102	Small EDRK-rich factor 2 OS=Mus musculus OX=10090 GN=Serf2 PE=1 SV=1	15.539	42	4	20	4	4	59	6.9	10.45	Serf2	1	0.695795	0.621406	0.784347	0.997505	0.674674	0.68037	0.775423
P84104	Serine/arginine-rich splicing factor 3 OS=Mus musculus OX=10090 GN=Srsf3 PE=1 SV=1	46.427	34	6	95	5	5	164	19.3	11.65	Srsf3	1	0.972122	0.965645	0.892935	1.0375	0.923967	0.961987	0.899856
P84228	Histone H3.2 OS=Mus musculus OX=10090 GN=Hist1h3b PE=1 SV=2	44.441	60	8	61	3	3	136	15.4	11.27	Hist1h3d; Hist1h3f; Hist2h3c1; Hist2h3b; Hist2h3c2; Hist1h3c; Hist1h3e; Hist1h3b	1	1.03654	1.003	0.703247	1.52786	0.967893	0.589337	0.368608
P84244	Histone H3.3 OS=Mus musculus OX=10090 GN=H3f3a PE=1 SV=2	44.479	60	8	58	0	3	136	15.3	11.27	H3f3a; H3f3b	1	1.43333	1.52532	1.5139	1.26499	1.13912	0.848563	0.794243
P85094	Isochorismatase domain-containing protein 2A OS=Mus musculus OX=10090 GN=Isoc2a PE=1 SV=1	47.748	46	5	26	5	5	206	22.4	8.02	Isoc2a	1	0.915695	0.972419	0.840823	1.04197	0.950763	1.0625	0.917765
P97287	Induced myeloid leukemia cell differentiation protein Mcl-1 homolog OS=Mus musculus OX=10090 GN=Mcl1 PE=1 SV=3	62.41	42	11	53	11	11	331	35.2	6.2	Mcl1	1	1.38753	1.77478	1.68	0.999057	1.3656	1.89041	1.62787
P97300	Neuroplastin OS=Mus musculus OX=10090 GN=Nptn PE=1 SV=3	60.843	22	9	77	9	9	397	44.3	7.74	Nptn	1	0.941325	1.03129	0.811135	1.00393	0.921247	1.0197	0.779391
P97310	DNA replication licensing factor MCM2 OS=Mus musculus OX=10090 GN=Mcm2 PE=1 SV=3	210.799	50	35	151	35	35	904	102	5.72	Mcm2	1	0.91591	0.758983	0.593909	1.04764	0.984814	0.800479	0.581872
P97311	DNA replication licensing factor MCM6 OS=Mus musculus OX=10090 GN=Mcm6 PE=1 SV=1	184.912	47	33	165	33	33	821	92.8	5.45	Mcm6	1	0.961416	0.798994	0.642849	1.06413	1.00046	0.828568	0.608629
P97314	Cysteine and glycine-rich protein 2 OS=Mus musculus OX=10090 GN=Csrp2 PE=1 SV=3	5.42	10	2	3	2	2	193	20.9	8.62	Csrp2	1	0.791531	0.731392	0.591562	1.14064	0.957957	0.927989	0.626621
P97315	Cysteine and glycine-rich protein 1 OS=Mus musculus OX=10090 GN=Csrp1 PE=1 SV=3	53.565	43	7	35	7	7	193	20.6	8.57	Csrp1	1	1.01597	1.13578	2.06749	0.951714	1.04378	1.01115	1.79999
P97329	Kinesin-like protein KIF20A OS=Mus musculus OX=10090 GN=Kif20a PE=1 SV=1	63.353	23	17	33	17	17	887	99.8	6.99	Kif20a	1	0.973712	0.889122	0.495863	1.03931	0.952956	0.758602	0.469121
P97333	Neuropilin-1 OS=Mus musculus OX=10090 GN=Nrp1 PE=1 SV=2	67.129	17	13	40	13	13	923	102.9	5.9	Nrp1	1	0.620582	0.485211	0.337531	1.03393	0.715777	0.531676	0.337909
P97351	40S ribosomal protein S3a OS=Mus musculus OX=10090 GN=Rps3a PE=1 SV=3	142.379	66	19	373	19	19	264	29.9	9.73	Rps3a; Rps3a1	1	0.903358	0.824804	0.801862	1.01417	0.92941	0.824708	0.815868
P97352	Protein S100-A13 OS=Mus musculus OX=10090 GN=S100a13 PE=1 SV=1	47.606	49	6	45	6	6	98	11.2	6.13	S100a13	1	0.943917	0.77307	0.818723	1.05427	0.893939	0.689306	0.79728
P97355	Spermine synthase OS=Mus musculus OX=10090 GN=Sms PE=1 SV=1	55.353	40	12	36	12	12	366	41.3	5.06	Sms; Gm14680; Sms-ps	1	0.884539	0.80269	0.722702	1.00501	0.936566	0.76111	0.695948
P97360	Transcription factor ETV6 OS=Mus musculus OX=10090 GN=Etv6 PE=1 SV=1	18.842	13	6	12	6	6	485	56.4	7.33	Etv6	1	1.16546	1.46963	1.1897	1.16356	1.5723	1.53023	1.30759
P97363	Serine palmitoyltransferase 2 OS=Mus musculus OX=10090 GN=Sptlc2 PE=1 SV=2	92.396	39	17	86	17	17	560	62.9	8.18	Sptlc2	1	0.934112	1.03104	0.965752	0.908053	0.926809	1.05446	0.941401
P97369	Neutrophil cytosol factor 4 OS=Mus musculus OX=10090 GN=Ncf4 PE=1 SV=2	152.4	63	17	106	17	17	339	38.7	6.21	Ncf4	1	0.926451	0.820879	1.02585	0.817728	0.770277	0.715191	0.898106
P97370	Sodium/potassium-transporting ATPase subunit beta-3 OS=Mus musculus OX=10090 GN=Atp1b3 PE=1 SV=1	90.526	57	12	100	12	12	278	31.8	8.51	Atp1b3	1	0.919219	0.986531	0.788669	0.888371	0.870695	0.948082	0.699891
P97371	Proteasome activator complex subunit 1 OS=Mus musculus OX=10090 GN=Psme1 PE=1 SV=2	193.2	80	22	281	22	22	249	28.7	5.97	Psme1	1	1.02507	0.950461	1.43844	1.08396	1.04643	0.983362	1.4289
P97372	Proteasome activator complex subunit 2 OS=Mus musculus OX=10090 GN=Psme2 PE=1 SV=4	142.484	62	13	193	13	13	239	27	5.76	Psme2; Psme2b-ps; Psme2b	1	1.07838	1.05475	1.54725	1.03713	1.07505	1.08908	1.52234
P97376	Protein FRG1 OS=Mus musculus OX=10090 GN=Frg1 PE=1 SV=2	28.99	34	8	23	8	8	258	29.1	8.92	Frg1	1	0.991733	0.889683	0.849383	1.07066	0.995161	0.941698	0.833225
P97377	Cyclin-dependent kinase 2 OS=Mus musculus OX=10090 GN=Cdk2 PE=1 SV=2	75.897	48	13	58	11	11	346	39	8.54	Cdk2	1	0.893567	0.707376	0.550517	1.0471	0.944289	0.731998	0.55243
P97379	Ras GTPase-activating protein-binding protein 2 OS=Mus musculus OX=10090 GN=G3bp2 PE=1 SV=2	73.619	27	12	64	12	12	482	54.1	5.62	G3bp2	1	1.06612	1.14316	1.14913	1.03586	1.08911	1.19201	1.14955
P97384	Annexin A11 OS=Mus musculus OX=10090 GN=Anxa11 PE=1 SV=2	111.122	41	19	135	18	18	503	54	7.66	Anxa11	1	0.937662	0.552151	0.760866	0.859585	0.624366	0.532952	0.597427
P97390	Vacuolar protein sorting-associated protein 45 OS=Mus musculus OX=10090 GN=Vps45 PE=1 SV=1	50.389	25	15	44	15	15	570	65	8.25	Vps45	1	0.962962	0.94456	0.975458	1.02055	0.994628	0.983455	0.966541
P97393	Rho GTPase-activating protein 5 OS=Mus musculus OX=10090 GN=Arhgap5 PE=1 SV=2	6.078	1	2	5	2	2	1501	172	6.34	Arhgap5	1	1.2908	1.80745	1.36542	1.46975	1.32472	0.730871	1.2058
P97429	Annexin A4 OS=Mus musculus OX=10090 GN=Anxa4 PE=1 SV=4	193.322	69	22	283	21	21	319	35.9	5.57	Anxa4	1	0.917318	0.574996	0.886887	0.795706	0.592879	0.514714	0.763404
P97434	Myosin phosphatase Rho-interacting protein OS=Mus musculus OX=10090 GN=Mprip PE=1 SV=2	18.178	7	4	5	4	4	1024	116.3	6.21	Mprip	1	1.00591	0.844926	0.513151	0.958088	0.887924	0.816452	0.496886
P97449	Aminopeptidase N OS=Mus musculus OX=10090 GN=Anpep PE=1 SV=4	516.43	54	41	459	41	41	966	109.6	5.9	Anpep	1	0.992539	1.10563	1.29498	1.11654	1.11174	1.27448	1.41308
P97450	ATP synthase-coupling factor 6, mitochondrial OS=Mus musculus OX=10090 GN=Atp5j PE=1 SV=1	42.382	45	5	55	5	5	108	12.5	9.36	Atp5j	1	0.961278	0.999339	0.877714	0.959062	0.916794	1.03887	0.905142
P97452	Ribosome biogenesis protein BOP1 OS=Mus musculus OX=10090 GN=Bop1 PE=1 SV=1	44.344	20	9	22	9	9	732	82.5	6.28	Bop1	1	1.03188	0.824792	0.672427	1.14885	1.04493	0.927612	0.664598
P97461	40S ribosomal protein S5 OS=Mus musculus OX=10090 GN=Rps5 PE=1 SV=3	105.474	52	9	225	9	9	204	22.9	9.72	Rps5	1	0.934259	0.820875	0.795377	1.02251	0.930419	0.816202	0.830523
P97465	Docking protein 1 OS=Mus musculus OX=10090 GN=Dok1 PE=1 SV=2	64.344	32	12	40	12	12	482	52.4	6.57	Dok1	1	0.93924	0.852984	1.06675	1.0386	0.955458	0.86519	1.06886
P97470	Serine/threonine-protein phosphatase 4 catalytic subunit OS=Mus musculus OX=10090 GN=Ppp4c PE=1 SV=2	53.824	31	8	37	7	7	307	35.1	5.06	Ppp4c	1	0.940025	0.827364	0.878246	1.0203	0.960811	0.886416	0.867317
P97471	Mothers against decapentaplegic homolog 4 OS=Mus musculus OX=10090 GN=Smad4 PE=1 SV=2	12.947	9	4	7	4	4	551	60.3	6.99	Smad4	1	0.966643	0.815115	0.88436	1.08985	0.972265	0.863338	0.861273
P97478	5-demethoxyubiquinone hydroxylase, mitochondrial OS=Mus musculus OX=10090 GN=Coq7 PE=1 SV=3	5.402	4	1	6	1	1	217	24	7.17	Coq7	1	0.930078	0.883526	0.904003	1.00484	0.937327	0.994028	0.924997
P97480	Eyes absent homolog 3 OS=Mus musculus OX=10090 GN=Eya3 PE=1 SV=2	11.453	8	3	7	3	3	510	55.9	5.19	Eya3	1	0.842063	0.671598	0.810189	1.06247	0.954402	0.756908	0.901551
P97484	Leukocyte immunoglobulin-like receptor subfamily B member 3 OS=Mus musculus OX=10090 GN=Lilrb3 PE=1 SV=1	94.649	27	17	56	17	17	841	93	6.87	Lilrb3; Pirb	1	1.04994	1.26896	1.83056	0.845365	0.959517	1.20688	1.61029
P97492	Regulator of G-protein signaling 14 OS=Mus musculus OX=10090 GN=Rgs14 PE=1 SV=2	40.767	17	8	27	8	8	547	59.8	7.43	Rgs14	1	1.01254	1.03591	0.959265	0.975031	1.01494	0.982051	0.911218
P97494	Glutamate--cysteine ligase catalytic subunit OS=Mus musculus OX=10090 GN=Gclc PE=1 SV=4	66.271	30	15	42	15	15	637	72.5	5.9	Gclc	1	0.901026	0.781914	0.802387	0.964488	0.861013	0.741878	0.803678
P97496	SWI/SNF complex subunit SMARCC1 OS=Mus musculus OX=10090 GN=Smarcc1 PE=1 SV=2	89.9	24	26	71	16	16	1104	122.8	5.73	Smarcc1	1	0.907367	0.976489	0.773184	1.01128	1.01599	1.114	0.771118
P97499	Telomerase protein component 1 OS=Mus musculus OX=10090 GN=Tep1 PE=1 SV=1	60.29	7	16	31	16	16	2629	291.3	7.24	Tep1	1	0.957756	0.815066	0.799816	1.06477	0.972853	0.806205	0.785375
P97742	Carnitine O-palmitoyltransferase 1, liver isoform OS=Mus musculus OX=10090 GN=Cpt1a PE=1 SV=4	86.954	28	19	66	19	19	773	88.2	8.62	Cpt1a	1	0.904393	0.942519	0.804892	0.892293	0.84783	0.899357	0.766861
P97760	DNA-directed RNA polymerase II subunit RPB3 OS=Mus musculus OX=10090 GN=Polr2c PE=1 SV=2	18.742	22	5	14	5	5	275	31.4	4.92	Polr2c	1	0.965764	0.908893	0.793966	1.01608	1.01219	0.869444	0.751233
P97765	WW domain-binding protein 2 OS=Mus musculus OX=10090 GN=Wbp2 PE=1 SV=1	23.692	17	4	24	4	4	261	28	6.33	Wbp2	1	0.943068	0.768555	0.665427	1.10028	0.952169	0.776108	0.701899
P97770	THUMP domain-containing protein 3 OS=Mus musculus OX=10090 GN=Thumpd3 PE=1 SV=1	59.228	37	18	49	18	18	505	56.4	7.43	Thumpd3	1	0.816006	0.690305	0.84255	0.897611	0.767233	0.693334	0.865105
P97789	5'-3' exoribonuclease 1 OS=Mus musculus OX=10090 GN=Xrn1 PE=1 SV=1	78.995	14	23	48	23	23	1719	194.2	7.5	Xrn1	1	1.09589	1.04279	0.987931	1.02746	1.07919	1.07066	0.997115
P97797	Tyrosine-protein phosphatase non-receptor type substrate 1 OS=Mus musculus OX=10090 GN=Sirpa PE=1 SV=1	81.19	27	10	106	10	10	513	56.4	8.15	Sirpa	1	0.855893	0.788255	0.851806	1.02835	0.826875	0.772816	0.809617
P97801	Survival motor neuron protein OS=Mus musculus OX=10090 GN=Smn1 PE=1 SV=1	6.686	13	3	6	3	3	288	31.2	7.62	Smn1	1	0.935395	0.833473	0.75702	1.00664	0.942675	0.817302	0.794874
P97807	Fumarate hydratase, mitochondrial OS=Mus musculus OX=10090 GN=Fh PE=1 SV=3	194.314	53	22	154	22	22	507	54.3	9.04	Fh1	1	0.923217	0.905159	0.793779	1.03238	0.965781	0.968978	0.815173
P97808	FXYD domain-containing ion transport regulator 5 OS=Mus musculus OX=10090 GN=Fxyd5 PE=1 SV=3	29.049	45	5	27	5	5	178	19.4	8.95	Fxyd5	1	0.937364	0.974442	0.958363	1.00905	0.88142	0.944647	0.846577
P97814	Proline-serine-threonine phosphatase-interacting protein 1 OS=Mus musculus OX=10090 GN=Pstpip1 PE=1 SV=1	79.24	40	16	70	16	16	415	47.6	5.53	Pstpip1	1	0.974747	0.892077	1.08763	1.02853	0.997616	0.876821	1.08196
P97820	Mitogen-activated protein kinase kinase kinase kinase 4 OS=Mus musculus OX=10090 GN=Map4k4 PE=1 SV=1	46.39	10	10	24	6	6	1233	140.5	7.47	Map4k4	1	0.853074	0.890452	0.873856	0.997662	0.940462	0.89196	0.974223
P97821	Dipeptidyl peptidase 1 OS=Mus musculus OX=10090 GN=Ctsc PE=1 SV=1	82.809	25	10	78	10	10	462	52.3	6.89	Ctsc	1	0.976429	1.07579	1.12302	1.08621	1.17579	1.32554	1.22501
P97822	Acidic leucine-rich nuclear phosphoprotein 32 family member E OS=Mus musculus OX=10090 GN=Anp32e PE=1 SV=2	113.18	49	10	65	9	10	260	29.6	3.88	Anp32e	1	0.947423	0.784209	0.736936	1.09948	0.965928	0.810864	0.725627
P97823	Acyl-protein thioesterase 1 OS=Mus musculus OX=10090 GN=Lypla1 PE=1 SV=1	54.885	42	7	43	7	7	230	24.7	6.62	Lypla1	1	0.931951	0.841198	0.879213	1.07135	0.958247	0.876276	0.868967
P97825	Jupiter microtubule associated homolog 1 OS=Mus musculus OX=10090 GN=Jpt1 PE=1 SV=3	75.461	79	8	42	8	8	154	16.1	5.31	Hn1; Jpt1	1	0.65128	0.72676	0.858463	0.966048	0.588234	0.626943	0.809337
P97855	Ras GTPase-activating protein-binding protein 1 OS=Mus musculus OX=10090 GN=G3bp1 PE=1 SV=1	173.852	51	16	188	16	16	465	51.8	5.59	G3bp1	1	0.984584	0.919036	0.868886	1.05631	0.997429	0.925317	0.863224
P97864	Caspase-7 OS=Mus musculus OX=10090 GN=Casp7 PE=1 SV=2	26.522	20	4	14	4	4	303	34	6.33	Casp7	1	1.17436	1.36933	1.39127	1.15658	1.20756	1.35409	1.49281
P97868	E3 ubiquitin-protein ligase RBBP6 OS=Mus musculus OX=10090 GN=Rbbp6 PE=1 SV=5	82.886	14	23	50	23	23	1790	199.5	9.63	Rbbp6	1	0.952512	1.11216	1.05977	0.976143	0.942962	1.16106	1.10388
P97872	Dimethylaniline monooxygenase [N-oxide-forming] 5 OS=Mus musculus OX=10090 GN=Fmo5 PE=1 SV=4	10.375	8	5	10	5	5	533	60	8.73	Fmo5	1	0.867871	0.954196	0.789732	0.883792	0.866774	0.913677	0.869926
P97930	Thymidylate kinase OS=Mus musculus OX=10090 GN=Dtymk PE=1 SV=2	18.197	30	7	11	7	7	212	23.9	7.9	Dtymk	1	0.914585	0.825991	0.710248	1.1217	0.859857	0.798724	0.654285
P98078	Disabled homolog 2 OS=Mus musculus OX=10090 GN=Dab2 PE=1 SV=2	406.945	60	35	450	35	35	766	82.3	6.1	Dab2	1	1.08827	1.05093	1.03693	1.27624	1.31654	1.18193	1.12804
P98083	SHC-transforming protein 1 OS=Mus musculus OX=10090 GN=Shc1 PE=1 SV=3	34.257	17	6	15	6	6	579	62.6	6.54	Shc1	1	0.962284	0.87871	0.882834	1.03794	0.876059	0.891649	0.901551
P98086	Complement C1q subcomponent subunit A OS=Mus musculus OX=10090 GN=C1qa PE=1 SV=2	37.64	28	7	24	7	7	245	26	9.11	C1qa	1	0.778122	0.637367	0.522449	0.922323	0.803909	0.663798	0.453571
P98192	Dihydroxyacetone phosphate acyltransferase OS=Mus musculus OX=10090 GN=Gnpat PE=1 SV=1	11.711	6	4	6	4	4	678	76.8	8.13	Gnpat	1	0.870128	0.917751	0.878	1.02531	1.0879	1.02132	0.804038
P98195	Probable phospholipid-transporting ATPase IIB OS=Mus musculus OX=10090 GN=Atp9b PE=1 SV=4	11.625	4	4	12	4	4	1146	128.9	7.64	Atp9b	1	0.994778	1.12079	1.06105	0.923606	0.923127	1.11676	1.07633
P99024	Tubulin beta-5 chain OS=Mus musculus OX=10090 GN=Tubb5 PE=1 SV=1	581.61	83	26	1278	5	5	444	49.6	4.89	Tubb5	1	0.937901	0.764553	0.775146	1.05129	0.953874	0.773807	0.756731
P99026	Proteasome subunit beta type-4 OS=Mus musculus OX=10090 GN=Psmb4 PE=1 SV=1	112.396	48	8	103	8	8	264	29.1	5.64	Psmb4	1	0.963514	0.817838	0.933199	1.02059	0.977281	0.820761	0.942314
P99027	60S acidic ribosomal protein P2 OS=Mus musculus OX=10090 GN=Rplp2 PE=1 SV=3	140.734	92	9	163	9	9	115	11.6	4.54	Rplp2	1	0.932131	0.864726	0.915864	1.01845	0.953602	0.878806	0.969951
P99028	Cytochrome b-c1 complex subunit 6, mitochondrial OS=Mus musculus OX=10090 GN=Uqcrh PE=1 SV=2	26.808	45	4	25	4	4	89	10.4	4.87	Uqcrh	1	0.942752	0.980646	0.869201	0.976087	0.960844	1.07433	0.885545
P99029	Peroxiredoxin-5, mitochondrial OS=Mus musculus OX=10090 GN=Prdx5 PE=1 SV=2	145.339	60	12	181	12	12	210	21.9	8.85	Prdx5	1	1.11169	1.34213	3.14842	1.03627	1.12276	1.40008	2.9999
Q00262	Syntaxin-2 OS=Mus musculus OX=10090 GN=Stx2 PE=1 SV=1	28.862	23	6	24	6	6	289	33.2	6.39	Stx2	1	0.799081	0.910248	0.861641	0.994987	0.910576	0.980164	0.895914
Q00422	GA-binding protein alpha chain OS=Mus musculus OX=10090 GN=Gabpa PE=1 SV=2	19.87	16	8	16	8	8	454	51.3	5	Gabpa	1	1.0971	0.901342	0.852787	1.09034	1.08911	0.996638	0.796672
Q00519	Xanthine dehydrogenase/oxidase OS=Mus musculus OX=10090 GN=Xdh PE=1 SV=5	245.469	36	41	240	41	41	1335	146.5	7.56	Xdh	1	0.968336	0.888506	1.0707	0.983187	0.952076	0.860513	0.996306
Q00547	Hyaluronan mediated motility receptor OS=Mus musculus OX=10090 GN=Hmmr PE=1 SV=4	30.338	21	10	15	10	10	794	91.7	5.52	Hmmr	1	0.850764	0.562791	0.237072	0.982816	0.817777	0.506992	0.219137
Q00558	Factor VIII intron 22 protein OS=Mus musculus OX=10090 GN=F8a1 PE=1 SV=1	15.512	11	3	5	3	3	380	40.5	6.89	F8a	1	0.979301	0.875051	0.896219	1.05025	0.994839	0.965529	0.895053
Q00612	Glucose-6-phosphate 1-dehydrogenase X OS=Mus musculus OX=10090 GN=G6pdx PE=1 SV=3	289.422	68	28	365	28	28	515	59.2	6.49	G6pdx	1	0.916569	0.767793	0.944168	1.07809	0.975855	0.804573	0.997683
Q00651	Integrin alpha-4 OS=Mus musculus OX=10090 GN=Itga4 PE=1 SV=1	55.07	17	15	49	15	15	1039	115.6	6.73	Itga4	1	1.29156	1.46463	0.747073	0.843031	1.29702	1.41903	0.636721
Q00899	Transcriptional repressor protein YY1 OS=Mus musculus OX=10090 GN=Yy1 PE=1 SV=1	28.613	17	7	18	7	7	414	44.7	6.29	Yy1	1	0.867574	0.75985	0.68733	0.973219	0.845582	0.837491	0.674981
Q00PI9	Heterogeneous nuclear ribonucleoprotein U-like protein 2 OS=Mus musculus OX=10090 GN=Hnrnpul2 PE=1 SV=2	212.165	40	28	170	28	28	745	84.9	4.89	Hnrnpul2	1	0.892257	0.898958	0.758243	0.986499	0.877462	0.929277	0.737447
Q01147	Cyclic AMP-responsive element-binding protein 1 OS=Mus musculus OX=10090 GN=Creb1 PE=1 SV=1	28.442	15	3	13	3	3	341	36.7	5.57	Creb1	1	1.02035	1.1051	1.09768	0.92374	0.977357	1.11305	1.05995
Q01320	DNA topoisomerase 2-alpha OS=Mus musculus OX=10090 GN=Top2a PE=1 SV=2	313.231	41	61	244	52	52	1528	172.7	8.6	Top2a	1	0.89196	0.67206	0.165613	0.990885	0.852925	0.68335	0.154204
Q01405	Protein transport protein Sec23A OS=Mus musculus OX=10090 GN=Sec23a PE=1 SV=2	119.449	34	21	89	17	17	765	86.1	7.08	Sec23a	1	0.962541	0.875741	0.978431	1.11902	1.08524	0.966553	1.00905
Q01730	Ras suppressor protein 1 OS=Mus musculus OX=10090 GN=Rsu1 PE=1 SV=3	129.588	65	14	119	14	14	277	31.5	8.88	Rsu1	1	0.94152	0.801002	0.82002	1.06528	0.990806	0.828975	0.82061
Q01768	Nucleoside diphosphate kinase B OS=Mus musculus OX=10090 GN=Nme2 PE=1 SV=1	154.181	86	13	255	8	8	152	17.4	7.5	Nme2	1	0.922117	0.780429	0.798402	1.08246	0.971412	0.806862	0.800201
Q01853	Transitional endoplasmic reticulum ATPase OS=Mus musculus OX=10090 GN=Vcp PE=1 SV=4	523.936	75	46	618	45	45	806	89.3	5.26	Vcp	1	0.973985	0.859838	0.850777	1.02457	0.956475	0.896733	0.861819
Q01965	T-lymphocyte surface antigen Ly-9 OS=Mus musculus OX=10090 GN=Ly9 PE=1 SV=2	107.24	37	23	106	23	23	654	73.1	7.33	Ly9	1	1.01455	1.09993	1.02078	1.00513	1.09528	1.14768	1.05188
Q02053	Ubiquitin-like modifier-activating enzyme 1 OS=Mus musculus OX=10090 GN=Uba1 PE=1 SV=1	508.278	59	46	494	46	46	1058	117.7	5.66	Uba1	1	0.97085	0.858035	1.1015	1.06857	1.02435	0.886469	1.08756
Q02105	Complement C1q subcomponent subunit C OS=Mus musculus OX=10090 GN=C1qc PE=1 SV=2	62.976	39	8	69	8	8	246	26	8.54	C1qc	1	0.795785	0.65927	0.427463	0.996765	0.805385	0.670698	0.367357
Q02614	SAP30-binding protein OS=Mus musculus OX=10090 GN=Sap30bp PE=1 SV=2	9.228	12	4	4	4	4	308	33.8	4.87	Sap30bp	1	0.949211	0.805271	0.93006	0.942347	0.927447	0.886465	0.889
Q02819	Nucleobindin-1 OS=Mus musculus OX=10090 GN=Nucb1 PE=1 SV=2	166.776	58	26	180	26	26	459	53.4	5.07	Nucb1	1	0.972843	0.939166	0.846775	1.04169	0.977626	0.994038	0.901029
Q03141	MAP/microtubule affinity-regulating kinase 3 OS=Mus musculus OX=10090 GN=Mark3 PE=1 SV=2	45.694	16	11	31	7	7	753	84.3	9.51	Mark3	1	0.95279	1.0525	1.0077	1.03391	1.04588	1.05226	0.991914
Q03147	Cyclin-dependent kinase 7 OS=Mus musculus OX=10090 GN=Cdk7 PE=1 SV=2	4.882	5	2	3	2	2	346	38.9	8.47	Cdk7	1	0.773257	0.854602	0.599747	0.924585	0.78117	0.848347	0.608899
Q03249	Galactose-1-phosphate uridylyltransferase OS=Mus musculus OX=10090 GN=Galt PE=1 SV=3	9.404	9	3	4	3	3	379	43.2	6.77	Galt	1	0.970963	0.85592	0.951897	0.991846	0.919651	0.707931	0.925961
Q03265	ATP synthase subunit alpha, mitochondrial OS=Mus musculus OX=10090 GN=Atp5f1a PE=1 SV=1	310.914	63	32	757	32	32	553	59.7	9.19	Atp5a1	1	0.913119	0.97541	0.888417	0.948085	0.898551	0.994397	0.898643
Q03267	DNA-binding protein Ikaros OS=Mus musculus OX=10090 GN=Ikzf1 PE=1 SV=2	33.277	17	9	35	6	9	517	57.3	6.52	Ikzf1	1	1.95496	2.29582	1.18212	1.024	1.98517	2.2841	1.132
Q03347	Runt-related transcription factor 1 OS=Mus musculus OX=10090 GN=Runx1 PE=1 SV=1	9.915	9	4	6	4	4	451	48.6	9.35	Runx1	1	0.963632	0.982118	0.749338	1.03293	0.959159	1.01775	0.79455
Q03391	Glutamate receptor ionotropic, NMDA 2D OS=Mus musculus OX=10090 GN=Grin2d PE=1 SV=3	3.143	1	1	3	1	1	1323	142.9	8.37	Grin2d	1	1.06928	0.940313	0.95914	1.34434	1.2427	1.12255	1.06645
Q03958	Prefoldin subunit 6 OS=Mus musculus OX=10090 GN=Pfdn6 PE=1 SV=1	48.727	52	9	39	9	9	127	14.4	8.88	H2-Ke2; Pfdn6	1	0.95491	0.840248	0.784869	1.05261	0.977992	0.837708	0.793344
Q03963	Interferon-induced, double-stranded RNA-activated protein kinase OS=Mus musculus OX=10090 GN=Eif2ak2 PE=1 SV=2	109.417	32	15	80	15	15	515	58.2	8.57	Eif2ak2	1	1.08384	1.11593	1.33145	0.987482	1.17221	1.12579	1.27871
Q04207	Transcription factor p65 OS=Mus musculus OX=10090 GN=Rela PE=1 SV=1	56.081	21	10	45	9	9	549	60.2	5.76	Rela	1	0.858354	0.74739	0.811219	1.02823	0.88623	0.781382	0.8028
Q04447	Creatine kinase B-type OS=Mus musculus OX=10090 GN=Ckb PE=1 SV=1	358.206	77	18	812	18	18	381	42.7	5.67	Ckb	1	0.871823	0.734594	0.719488	1.02529	0.909094	0.727346	0.70086
Q04690	Neurofibromin OS=Mus musculus OX=10090 GN=Nf1 PE=1 SV=1	16.457	2	5	8	5	5	2841	319.4	7.39	Nf1	1	0.870828	0.883972	0.836213	0.915362	0.988397	0.800177	0.81321
Q04750	DNA topoisomerase 1 OS=Mus musculus OX=10090 GN=Top1 PE=1 SV=2	83.277	33	25	79	25	25	767	90.8	9.33	Top1	1	0.883327	0.990779	0.847936	0.75269	0.791696	0.941186	0.868495
Q04899	Cyclin-dependent kinase 18 OS=Mus musculus OX=10090 GN=Cdk18 PE=1 SV=1	42.464	25	10	27	6	6	451	51.8	8.51	Cdk18	1	0.723683	0.626343	0.667087	0.943217	0.783528	0.646201	0.723403
Q05144	Ras-related C3 botulinum toxin substrate 2 OS=Mus musculus OX=10090 GN=Rac2 PE=1 SV=1	70.509	41	9	122	4	4	192	21.4	7.61	Rac2	1	1.01208	1.01209	1.45295	1.11343	1.04047	1.05954	1.44299
Q05512	Serine/threonine-protein kinase MARK2 OS=Mus musculus OX=10090 GN=Mark2 PE=1 SV=3	100.812	30	20	74	16	16	776	86.3	9.67	Mark2	1	1.0452	1.10114	1.12323	0.976398	1.01243	1.07286	1.03599
Q05685	Folate receptor beta OS=Mus musculus OX=10090 GN=Folr2 PE=2 SV=1	44.225	27	7	40	7	7	251	28.8	7.55	Folr2	1	0.967619	0.965075	0.484254	0.851889	0.770641	0.761567	0.391226
Q05816	Fatty acid-binding protein 5 OS=Mus musculus OX=10090 GN=Fabp5 PE=1 SV=3	109.377	73	8	103	8	8	135	15.1	6.54	Fabp5	1	1.06607	0.972756	1.25414	1.36923	1.21514	1.21774	1.38812
Q05860	Formin-1 OS=Mus musculus OX=10090 GN=Fmn1 PE=1 SV=2	29.371	7	8	13	8	8	1466	163.5	8.59	Fmn1	1	0.965864	0.921733	1.17994	1.02901	0.910048	0.900833	1.10377
Q05910	Disintegrin and metalloproteinase domain-containing protein 8 OS=Mus musculus OX=10090 GN=Adam8 PE=1 SV=3	93.382	34	18	71	18	18	826	90	7.87	Adam8	1	0.490547	0.536076	2.34115	1.02997	0.447834	0.816032	2.43867
Q05920	Pyruvate carboxylase, mitochondrial OS=Mus musculus OX=10090 GN=Pc PE=1 SV=1	23.994	6	5	9	5	5	1178	129.6	6.71	Pcx	1	0.902233	0.940289	0.927432	0.987648	0.926345	0.988863	0.906483
Q05921	2-5A-dependent ribonuclease OS=Mus musculus OX=10090 GN=Rnasel PE=1 SV=2	68.401	27	20	53	20	20	735	83.2	6.55	Rnasel	1	0.906922	0.796196	0.921796	1.34574	1.20035	1.02317	1.09912
Q05CL8	La-related protein 7 OS=Mus musculus OX=10090 GN=Larp7 PE=1 SV=2	98.662	37	22	69	22	22	570	64.8	9.54	Larp7	1	0.922349	0.808452	0.721186	0.965362	0.919026	0.810703	0.70291
Q05D44	Eukaryotic translation initiation factor 5B OS=Mus musculus OX=10090 GN=Eif5b PE=1 SV=2	295.473	41	51	216	50	50	1216	137.5	5.59	Eif5b	1	0.984021	0.875639	0.959264	1.05674	0.999337	0.895243	0.948351
Q06138	Calcium-binding protein 39 OS=Mus musculus OX=10090 GN=Cab39 PE=1 SV=2	78.477	42	16	91	13	16	341	39.8	6.89	Cab39	1	0.920337	0.746281	0.753945	1.04822	0.944709	0.774667	0.769319
Q06180	Tyrosine-protein phosphatase non-receptor type 2 OS=Mus musculus OX=10090 GN=Ptpn2 PE=1 SV=2	21.86	14	5	20	5	5	406	47.3	8.37	Ptpn2	1	1.1188	1.02379	0.907636	1.09177	1.23436	1.04065	0.95276
Q06185	ATP synthase subunit e, mitochondrial OS=Mus musculus OX=10090 GN=Atp5i PE=1 SV=2	26.942	52	3	23	3	3	71	8.2	9.35	Atp5k	1	0.960677	1.0212	0.870704	0.986151	0.943985	1.06299	0.826319
Q06649	SH3 domain-binding protein 2 OS=Mus musculus OX=10090 GN=Sh3bp2 PE=1 SV=1	17.514	10	5	11	5	5	559	62.2	7.87	Sh3bp2	1	0.890775	0.917703	1.2961	0.970404	0.933523	0.805453	1.21398
Q07076	Annexin A7 OS=Mus musculus OX=10090 GN=Anxa7 PE=1 SV=2	135.587	42	19	205	19	19	463	49.9	6.18	Anxa7	1	1.04469	0.922435	0.935325	0.990957	0.985747	0.951975	0.952235
Q07113	Cation-independent mannose-6-phosphate receptor OS=Mus musculus OX=10090 GN=Igf2r PE=1 SV=1	236.068	25	54	167	54	54	2483	273.6	5.71	Igf2r	1	0.779208	0.614575	0.56914	1.0201	0.81414	0.675275	0.59302
Q07417	Short-chain specific acyl-CoA dehydrogenase, mitochondrial OS=Mus musculus OX=10090 GN=Acads PE=1 SV=2	154.609	60	18	121	18	18	412	44.9	8.47	Acads	1	0.918579	0.962157	0.836089	0.942318	0.930455	0.971316	0.85328
Q07797	Galectin-3-binding protein OS=Mus musculus OX=10090 GN=Lgals3bp PE=1 SV=1	219.305	47	20	256	20	20	577	64.5	5.14	Lgals3bp	1	0.957236	1.0413	1.48256	1.04246	0.994381	1.13575	1.44912
Q07813	Apoptosis regulator BAX OS=Mus musculus OX=10090 GN=Bax PE=1 SV=1	80.039	39	6	67	6	6	192	21.4	4.98	Bax	1	0.932755	0.871892	0.939122	1.05604	1.06145	0.918341	0.945521
Q08024	Core-binding factor subunit beta OS=Mus musculus OX=10090 GN=Cbfb PE=1 SV=1	26.3	33	5	17	5	5	187	22	5.77	Cbfb	1	0.908432	0.772505	0.64272	1.01497	0.974715	0.820656	0.640668
Q08093	Calponin-2 OS=Mus musculus OX=10090 GN=Cnn2 PE=1 SV=1	40.226	39	9	29	7	7	305	33.1	7.62	Cnn2	1	0.985316	0.967006	1.34041	1.14323	1.06191	1.14268	1.38608
Q08122	Transducin-like enhancer protein 3 OS=Mus musculus OX=10090 GN=Tle3 PE=1 SV=3	34.011	12	10	26	4	4	772	83.4	7.2	Tle3	1	1.19093	1.41159	1.18583	0.995103	1.30187	1.42789	1.1532
Q08288	Cell growth-regulating nucleolar protein OS=Mus musculus OX=10090 GN=Lyar PE=1 SV=2	55.135	30	11	40	11	11	388	43.7	9.5	Lyar	1	0.901423	0.991593	0.72818	0.989198	0.938008	1.04029	0.699333
Q08509	Epidermal growth factor receptor kinase substrate 8 OS=Mus musculus OX=10090 GN=Eps8 PE=1 SV=2	48.545	18	11	26	11	11	821	91.7	7.65	Eps8	1	0.969068	0.84716	0.810076	1.19581	1.14578	0.978469	0.797279
Q08857	Platelet glycoprotein 4 OS=Mus musculus OX=10090 GN=Cd36 PE=1 SV=2	88.262	25	10	102	10	10	472	52.7	8.35	Cd36	1	0.852798	0.831762	0.845719	1.4609	1.34409	1.3361	1.32871
Q08874	Microphthalmia-associated transcription factor OS=Mus musculus OX=10090 GN=Mitf PE=1 SV=4	18.141	11	6	15	4	4	526	58.6	6.33	Mitf	1	1.34336	1.56496	2.15224	1.18951	1.32959	1.54932	2.092
Q08943	FACT complex subunit SSRP1 OS=Mus musculus OX=10090 GN=Ssrp1 PE=1 SV=2	39.678	22	12	18	12	12	708	80.8	6.76	Ssrp1	1	0.789782	0.650882	1.2187	1.08535	0.856337	0.602464	1.07099
Q09014	Neutrophil cytosol factor 1 OS=Mus musculus OX=10090 GN=Ncf1 PE=1 SV=3	165.103	74	23	184	23	23	390	44.6	9.01	Ncf1	1	0.927738	0.837831	0.960317	0.925871	0.886672	0.785328	0.859506
Q09143	High affinity cationic amino acid transporter 1 OS=Mus musculus OX=10090 GN=Slc7a1 PE=1 SV=1	26.473	14	6	11	6	6	622	67	7.06	Slc7a1	1	1.0239	1.16153	1.10611	1.004	0.99991	1.18551	1.01398
Q09200	Beta-1,4 N-acetylgalactosaminyltransferase 1 OS=Mus musculus OX=10090 GN=B4galnt1 PE=1 SV=1	13.486	9	5	9	5	5	533	59.2	8.59	B4galnt1	1	0.803297	0.853795	0.561679	0.910637	0.877066	0.787985	0.540183
Q09XV5	Chromodomain-helicase-DNA-binding protein 8 OS=Mus musculus OX=10090 GN=Chd8 PE=1 SV=1	33.891	6	11	13	11	11	2582	290.7	6.42	Chd8	1	0.92905	0.915046	0.953942	1.01242	0.968749	0.944218	0.980179
Q0GNC1	Inverted formin-2 OS=Mus musculus OX=10090 GN=Inf2 PE=1 SV=1	162.078	27	29	102	28	28	1273	138.5	5.21	Inf2	1	0.933972	0.95775	0.753743	0.819188	0.773465	0.826923	0.6454
Q0KL02	Triple functional domain protein OS=Mus musculus OX=10090 GN=Trio PE=1 SV=3	50.146	4	15	34	15	15	3102	347.6	6.35	Trio	1	1.02873	0.911717	0.908635	1.10982	1.11509	1.02723	1.04253
Q0P5W1	Vacuolar protein sorting-associated protein 8 homolog OS=Mus musculus OX=10090 GN=Vps8 PE=1 SV=1	42.889	11	17	34	17	17	1427	161	5.58	Vps8	1	0.889204	0.812811	0.84856	1.05494	0.948417	0.836758	0.857028
Q0P5X1	Leucine-rich repeat and IQ domain-containing protein 1 OS=Mus musculus OX=10090 GN=Lrriq1 PE=2 SV=2	1.762	0	1	4	0	1	1673	191.7	5.66	Lrriq1	1	0.860061	0.797148	0.684589	0.9542	0.90397	0.877257	0.752534
Q0P678	Zinc finger CCCH domain-containing protein 18 OS=Mus musculus OX=10090 GN=Zc3h18 PE=1 SV=1	139.471	33	23	118	23	23	948	105.6	7.8	Zc3h18	1	0.970286	1.09634	1.03144	0.999152	0.975945	1.14064	0.99285
Q0VBL3	RNA-binding protein 15 OS=Mus musculus OX=10090 GN=Rbm15 PE=1 SV=1	87.092	19	15	55	15	15	962	105.7	10.08	Rbm15	1	0.927526	1.02224	0.853936	0.960814	0.917458	1.03857	0.845956
Q0VEE6	Zinc finger protein 800 OS=Mus musculus OX=10090 GN=Znf800 PE=1 SV=1	48.47	20	13	25	13	13	662	74.8	9.42	Zfp800	1	1.34357	1.54679	1.38033	0.942435	1.34143	1.56536	1.39698
Q0VFX2	Cilia- and flagella-associated protein 157 OS=Mus musculus OX=10090 GN=Cfap157 PE=1 SV=1	3.022	1	1	10	0	1	523	61	9.07	1700019L03Rik; Cfap157	1	0.934864	0.724153	0.71193	0.975936	0.948882	0.741042	0.714743
Q0VG62	Uncharacterized protein C8orf59 homolog OS=Mus musculus OX=10090 PE=1 SV=1	4.732	12	2	6	2	2	139	15.8	10.78	1810022K09Rik	1	1.2874	1.22128	0.616814	1.20468	1.39123	1.49021	0.784545
Q0VGB7	Serine/threonine-protein phosphatase 4 regulatory subunit 2 OS=Mus musculus OX=10090 GN=Ppp4r2 PE=1 SV=1	59.243	34	11	32	11	11	417	46.5	4.56	Ppp4r2	1	1.09202	0.968425	0.979975	1.04545	1.11242	0.979901	1.04187
Q0VGY8	Protein TANC1 OS=Mus musculus OX=10090 GN=Tanc1 PE=1 SV=2	11.695	4	5	8	5	5	1856	200.7	8.35	Tanc1	1	0.703086	0.5842	0.582697	0.881049	0.600148	0.560714	0.514189
Q11011	Puromycin-sensitive aminopeptidase OS=Mus musculus OX=10090 GN=Npepps PE=1 SV=2	200.915	47	38	158	38	38	920	103.3	5.9	Npepps	1	0.916089	0.838658	1.04816	0.982486	0.922549	0.834879	1.0485
Q11136	Xaa-Pro dipeptidase OS=Mus musculus OX=10090 GN=Pepd PE=1 SV=3	65.64	31	14	66	14	14	493	55	5.78	Pepd	1	1.1709	0.92337	1.05693	1.01323	1.01995	0.924519	1.17583
Q148V7	LisH domain and HEAT repeat-containing protein KIAA1468 OS=Mus musculus OX=10090 GN=Kiaa1468 PE=1 SV=1	22.882	6	6	9	6	6	1216	134.5	5.34	2310035C23Rik	1	1.034	0.913524	0.927006	1.11311	0.998432	0.977418	0.889832
Q149F3	Eukaryotic peptide chain release factor GTP-binding subunit ERF3B OS=Mus musculus OX=10090 GN=Gspt2 PE=1 SV=1	70.173	15	11	83	0	11	632	69.1	5.2	Gspt2	1	0.971815	0.836691	0.831007	1.06578	1.03015	0.864033	0.83311
Q149L6	DnaJ homolog subfamily B member 14 OS=Mus musculus OX=10090 GN=Dnajb14 PE=2 SV=1	23.316	18	6	16	6	6	379	42.3	8.59	Dnajb14	1	0.761498	0.830076	0.680504	0.99868	0.978283	0.904809	0.633047
Q14AX6	Cyclin-dependent kinase 12 OS=Mus musculus OX=10090 GN=Cdk12 PE=1 SV=2	47.407	11	14	32	10	10	1484	163.6	9.47	Cdk12	1	1.04838	1.0817	0.905483	1.01221	1.02207	1.08648	0.90311
Q14C51	Pentatricopeptide repeat domain-containing protein 3, mitochondrial OS=Mus musculus OX=10090 GN=Ptcd3 PE=1 SV=2	52.562	27	15	32	15	15	685	77.7	5.88	Ptcd3	1	0.890966	0.84188	0.739251	0.984844	0.866671	0.920486	0.757305
Q14CH1	Molybdenum cofactor sulfurase OS=Mus musculus OX=10090 GN=Mocos PE=1 SV=1	99.968	38	22	61	22	22	862	95	6.62	Mocos	1	0.98784	0.86586	0.956236	1.04264	1.04099	0.872904	0.954867
Q18PI6	SLAM family member 5 OS=Mus musculus OX=10090 GN=Cd84 PE=1 SV=1	88.431	38	12	85	12	12	329	37.4	7.36	Cd84	1	0.87894	0.850925	0.93676	0.896003	0.81326	0.796419	0.901913
Q1HFZ0	tRNA (cytosine(34)-C(5))-methyltransferase OS=Mus musculus OX=10090 GN=Nsun2 PE=1 SV=2	172.159	48	31	135	31	31	757	85.4	6.58	Nsun2	1	0.97556	0.84333	0.790933	1.08178	1.01391	0.870167	0.797893
Q2EMV9	Poly [ADP-ribose] polymerase 14 OS=Mus musculus OX=10090 GN=Parp14 PE=1 SV=3	426.349	51	79	315	79	79	1817	203.7	6.79	Parp14	1	1.85672	1.9908	1.69075	0.92372	1.96651	2.16604	1.59185
Q2HXL6	ER degradation-enhancing alpha-mannosidase-like protein 3 OS=Mus musculus OX=10090 GN=Edem3 PE=1 SV=2	13.199	5	5	9	5	5	931	104.1	5.06	Edem3	1	0.815577	0.826312	0.75015	1.05989	0.840953	0.990681	0.764327
Q2NL51	Glycogen synthase kinase-3 alpha OS=Mus musculus OX=10090 GN=Gsk3a PE=1 SV=2	50.576	24	9	38	4	4	490	51.6	8.81	Gsk3a	1	0.94052	0.856719	0.901015	1.07487	0.934393	0.910381	0.854221
Q2TBA3	Mucosa-associated lymphoid tissue lymphoma translocation protein 1 homolog OS=Mus musculus OX=10090 GN=Malt1 PE=1 SV=2	57.391	22	14	32	14	14	832	93.2	5.81	Malt1	1	2.16601	2.34002	2.06326	0.945465	2.25802	2.24539	2.02847
Q2TBE6	Phosphatidylinositol 4-kinase type 2-alpha OS=Mus musculus OX=10090 GN=Pi4k2a PE=1 SV=1	56.186	34	13	41	13	13	479	54.2	8.05	Pi4k2a	1	0.92136	0.897589	0.769756	0.889247	0.845986	0.914613	0.766942
Q2TPA8	Hydroxysteroid dehydrogenase-like protein 2 OS=Mus musculus OX=10090 GN=Hsdl2 PE=1 SV=1	29.081	15	8	16	8	8	490	54.2	6.74	Hsdl2	1	0.85899	0.937509	0.777292	1.02825	0.97356	0.887664	0.780246
Q2YDW2	Protein misato homolog 1 OS=Mus musculus OX=10090 GN=Msto1 PE=1 SV=1	27.543	15	7	11	7	7	556	61.2	6.49	Msto1	1	1.06135	0.929393	1.01105	1.16887	1.09397	1.14432	0.981667
Q31125	Zinc transporter SLC39A7 OS=Mus musculus OX=10090 GN=Slc39a7 PE=1 SV=2	40.176	18	8	45	8	8	476	50.6	6.87	Slc39a7	1	0.910855	1.01055	0.934358	0.989107	0.993679	1.07301	0.954799
Q32NY4	Metal transporter CNNM3 OS=Mus musculus OX=10090 GN=Cnnm3 PE=1 SV=2	13.676	5	3	7	3	3	713	76.2	5.58	Cnnm3	1	0.955294	0.970647	0.648586	1.05146	1.18027	1.01496	0.772976
Q3B7Z2	Oxysterol-binding protein 1 OS=Mus musculus OX=10090 GN=Osbp PE=1 SV=3	129.389	38	25	97	23	25	805	88.7	7.2	Osbp	1	0.921445	0.814747	0.857025	1.10833	1.02565	0.870354	0.86853
Q3TAA7	Serine/threonine-protein kinase 11-interacting protein OS=Mus musculus OX=10090 GN=Stk11ip PE=1 SV=1	20.605	7	6	12	6	6	1072	117.9	4.96	Stk11ip	1	0.905562	0.902219	0.836012	1.06182	0.934208	1.01914	0.882644
Q3TAS6	ER membrane protein complex subunit 10 OS=Mus musculus OX=10090 GN=Emc10 PE=2 SV=2	21.449	17	4	21	4	4	258	27	5.91	Emc10	1	0.899797	0.927721	0.757912	0.957499	0.909107	0.9475	0.7588
Q3TB48	Transmembrane protein 104 OS=Mus musculus OX=10090 GN=Tmem104 PE=1 SV=1	27.2	10	5	19	5	5	496	55.8	7.12	Tmem104	1	0.843568	0.837046	1.12682	1.07869	0.864407	0.965813	1.14598
Q3TB92	Allergin-1 OS=Mus musculus OX=10090 GN=Milr1 PE=1 SV=2	46.935	30	6	38	6	6	246	27.3	7.25	Gm885; Milr1	1	1.26297	1.394	1.02364	1.03079	1.16512	1.39604	0.958682
Q3TBD2	Rho GTPase-activating protein 45 OS=Mus musculus OX=10090 GN=Arhgap45 PE=1 SV=2	222.716	38	35	185	34	35	1116	122.8	5.94	Hmha1; Arhgap45	1	0.957597	0.798691	0.857987	1.07204	0.995168	0.809878	0.83149
Q3TBT3	Stimulator of interferon genes protein OS=Mus musculus OX=10090 GN=Tmem173 PE=1 SV=2	44.049	33	8	30	8	8	378	42.8	7.42	Tmem173	1	0.981094	1.06759	1.00345	1.10999	1.06853	1.25165	1.08308
Q3TBW2	39S ribosomal protein L10, mitochondrial OS=Mus musculus OX=10090 GN=Mrpl10 PE=1 SV=2	36.461	43	7	13	7	7	262	29.4	9.69	Mrpl10	1	0.829133	0.879138	0.78991	0.979108	0.958546	1.01003	0.812655
Q3TC46	Protein PAT1 homolog 1 OS=Mus musculus OX=10090 GN=Patl1 PE=1 SV=2	37.488	14	7	21	7	7	770	86.7	6.37	Patl1	1	0.920758	0.818249	0.926059	0.993833	0.924643	0.861083	0.944302
Q3TC72	Fumarylacetoacetate hydrolase domain-containing protein 2A OS=Mus musculus OX=10090 GN=Fahd2 PE=1 SV=1	5.985	6	2	4	2	2	313	34.7	8.16	Fahd2a	1	1.01312	1.0447	0.836155	1.00861	0.95123	0.931189	0.898077
Q3TC93	HCLS1-binding protein 3 OS=Mus musculus OX=10090 GN=Hs1bp3 PE=1 SV=2	110.795	57	14	71	14	14	395	43.7	4.98	Hs1bp3	1	0.937575	0.86343	0.944913	1.15712	1.0754	0.949419	1.04523
Q3TCH7	Cullin-4A OS=Mus musculus OX=10090 GN=Cul4a PE=1 SV=1	73.46	24	18	49	10	10	759	87.7	8.35	Cul4a	1	0.96127	0.851101	0.962416	1.02695	0.995302	0.836527	0.9371
Q3TCJ1	BRISC complex subunit Abraxas 2 OS=Mus musculus OX=10090 GN=Abraxas2 PE=1 SV=1	46.663	24	9	41	9	9	415	46.9	6.18	Fam175b; Abraxas2	1	0.903803	0.843615	0.931081	1.02809	0.94365	0.847265	0.92088
Q3TCN2	Putative phospholipase B-like 2 OS=Mus musculus OX=10090 GN=Plbd2 PE=1 SV=2	104.589	35	15	81	15	15	594	66.2	6.13	Plbd2	1	0.967276	0.939914	0.987917	1.0098	1.00315	1.04179	1.03348
Q3TCX3	KH homology domain-containing protein 4 OS=Mus musculus OX=10090 GN=Khdc4 PE=1 SV=1	10.58	6	4	8	4	4	612	64.5	8.73	2810403A07Rik	1	0.792432	0.818046	0.856488	0.806847	0.719255	0.750488	0.784328
Q3TDD9	Protein phosphatase 1 regulatory subunit 21 OS=Mus musculus OX=10090 GN=Ppp1r21 PE=1 SV=2	146.497	44	28	88	28	28	780	88.3	6.9	Klraq1; Ppp1r21	1	0.926717	0.815217	0.893116	1.07099	0.971085	0.860349	0.919861
Q3TDN2	FAS-associated factor 2 OS=Mus musculus OX=10090 GN=Faf2 PE=1 SV=2	66.508	38	12	47	12	12	445	52.4	5.47	Faf2	1	0.983994	1.00979	0.951094	0.954235	0.944057	1.01778	0.929291
Q3TDQ1	Dolichyl-diphosphooligosaccharide--protein glycosyltransferase subunit STT3B OS=Mus musculus OX=10090 GN=Stt3b PE=1 SV=2	41.04	12	11	53	9	9	823	93.2	8.95	Stt3b	1	0.88248	0.956527	0.823984	0.984474	0.942349	1.01155	0.795651
Q3TEA8	Heterochromatin protein 1-binding protein 3 OS=Mus musculus OX=10090 GN=Hp1bp3 PE=1 SV=1	144.604	48	27	165	27	27	554	60.8	9.7	Hp1bp3	1	1.01097	1.08719	0.914402	0.964423	0.967699	1.11462	0.917082
Q3TFD2	Lysophosphatidylcholine acyltransferase 1 OS=Mus musculus OX=10090 GN=Lpcat1 PE=1 SV=1	28.741	14	7	19	7	7	534	59.7	6.34	Lpcat1	1	0.927391	0.957095	0.841936	0.951435	0.896493	1.0133	0.852476
Q3TFQ1	SPRY domain-containing protein 7 OS=Mus musculus OX=10090 GN=Spryd7 PE=1 SV=2	31.374	35	5	19	5	5	196	21.7	6.7	Spryd7	1	1.09448	1.27799	1.02419	1.034	1.24418	1.42896	1.01471
Q3TGF2	Protein FAM107B OS=Mus musculus OX=10090 GN=Fam107b PE=1 SV=2	17.247	39	5	8	5	5	131	15.6	8.31	Fam107b	1	1.04302	0.911478	0.80676	1.12288	1.01175	0.878187	0.880846
Q3TGW2	Endonuclease/exonuclease/phosphatase family domain-containing protein 1 OS=Mus musculus OX=10090 GN=Eepd1 PE=1 SV=1	22	11	4	12	4	4	569	62.9	8.35	Eepd1	1	0.857384	0.910278	0.74293	0.92545	0.793737	0.835124	0.751358
Q3THE2	Myosin regulatory light chain 12B OS=Mus musculus OX=10090 GN=Myl12b PE=1 SV=2	99.582	63	9	129	9	9	172	19.8	4.84	Myl12b	1	0.940135	0.785799	0.832355	0.975597	0.948716	0.754933	0.793277
Q3THG9	Alanyl-tRNA editing protein Aarsd1 OS=Mus musculus OX=10090 GN=Aarsd1 PE=1 SV=2	53.643	34	10	34	10	10	412	44.9	6.42	Aarsd1	1	0.982542	0.780621	0.602388	1.09655	1.04325	0.858262	0.597848
Q3THK3	General transcription factor IIF subunit 1 OS=Mus musculus OX=10090 GN=Gtf2f1 PE=1 SV=2	93.184	42	16	67	16	16	508	57.2	7.01	Gtf2f1	1	1.05274	0.927502	0.928682	1.05121	1.08244	0.960689	0.925672
Q3THK7	GMP synthase [glutamine-hydrolyzing] OS=Mus musculus OX=10090 GN=Gmps PE=1 SV=2	161.684	58	32	104	32	32	693	76.7	6.73	Gmps	1	0.939788	0.808224	0.804984	1.06874	1.00144	0.868086	0.782907
Q3THS6	S-adenosylmethionine synthase isoform type-2 OS=Mus musculus OX=10090 GN=Mat2a PE=1 SV=2	94.985	41	14	111	14	14	395	43.7	6.48	Mat2a	1	0.995152	0.858425	0.827805	1.08093	1.06045	0.909088	0.785432
Q3THW5	Histone H2A.V OS=Mus musculus OX=10090 GN=H2afv PE=1 SV=3	19.326	31	4	36	0	2	128	13.5	10.58	H2afv	1	1.24274	1.34916	0.970675	1.04874	1.13992	0.797951	0.774007
Q3TIR1	Trafficking protein particle complex subunit 13 OS=Mus musculus OX=10090 GN=Trappc13 PE=2 SV=1	19.504	16	7	23	7	7	417	46.4	5.49	2410002O22Rik; Trappc13	1	1.01366	0.908556	1.03071	1.05058	1.02419	0.929184	0.998595
Q3TIR3	Synembryn-A OS=Mus musculus OX=10090 GN=Ric8a PE=1 SV=2	59.967	30	13	27	13	13	530	59.8	5.68	Ric8; Ric8a	1	0.927514	0.785218	0.953112	1.01058	0.956898	0.864569	0.974427
Q3TIU4	2',5'-phosphodiesterase 12 OS=Mus musculus OX=10090 GN=Pde12 PE=1 SV=2	38.589	24	10	26	10	10	608	67.5	6.92	Pde12	1	0.935458	0.842615	0.794832	1.06755	1.03352	0.885744	0.79819
Q3TIV5	Zinc finger CCCH domain-containing protein 15 OS=Mus musculus OX=10090 GN=Zc3h15 PE=1 SV=2	93.693	47	21	84	21	21	426	48.3	5.3	Zc3h15	1	1.01272	0.884079	0.890047	1.01921	0.964696	0.880329	0.879851
Q3TIX9	U4/U6.U5 tri-snRNP-associated protein 2 OS=Mus musculus OX=10090 GN=Usp39 PE=1 SV=2	52.885	33	14	44	14	14	564	65.1	8.9	Usp39	1	0.884671	0.884303	0.817778	0.960057	0.892487	0.932529	0.847937
Q3TJD7	PDZ and LIM domain protein 7 OS=Mus musculus OX=10090 GN=Pdlim7 PE=1 SV=1	17.859	15	6	11	6	6	457	50.1	8.47	Pdlim7	1	0.584481	0.562446	0.518809	0.493937	0.480996	0.440374	0.449925
Q3TJZ6	Protein FAM98A OS=Mus musculus OX=10090 GN=Fam98a PE=1 SV=1	76.781	32	13	49	10	10	515	55	8.95	Fam98a	1	0.93086	0.840977	0.767512	1.00886	0.943259	0.825946	0.782972
Q3TKT4	Transcription activator BRG1 OS=Mus musculus OX=10090 GN=Smarca4 PE=1 SV=1	171.917	26	34	119	21	22	1613	181.3	8	Smarca4	1	0.968067	1.05131	0.906013	1.00314	0.974845	1.12557	0.910841
Q3TKY6	Spliceosome-associated protein CWC27 homolog OS=Mus musculus OX=10090 GN=Cwc27 PE=1 SV=1	18.907	16	5	10	5	5	469	53.5	5.53	Cwc27	1	0.935865	0.833227	0.812085	1.01398	0.91436	0.922494	0.805714
Q3TL44	NLR family member X1 OS=Mus musculus OX=10090 GN=Nlrx1 PE=1 SV=1	38.972	13	11	17	11	11	975	107.8	7.37	Nlrx1	1	0.938629	1.0662	0.912696	0.989838	0.927154	0.966437	0.830214
Q3TLD5	Unconventional prefoldin RPB5 interactor OS=Mus musculus OX=10090 GN=Uri1 PE=1 SV=2	5.253	3	2	4	2	2	531	59	5.07	C80913; Uri1	1	0.940185	0.897312	0.823551	1.01421	1.00005	0.967755	0.747917
Q3TLH4	Protein PRRC2C OS=Mus musculus OX=10090 GN=Prrc2c PE=1 SV=3	313.132	27	63	216	60	60	2846	310.7	9.1	Prrc2c	1	1.06889	1.07222	1.13344	1.05045	1.09331	1.08996	1.18119
Q3TMX7	Sulfhydryl oxidase 2 OS=Mus musculus OX=10090 GN=Qsox2 PE=1 SV=1	8.687	5	3	3	3	3	692	77.7	8.59	Qsox2	1	0.8512	1.13107	1.39781	0.901892	0.965712	1.0001	1.21863
Q3TN34	MICAL-like protein 2 OS=Mus musculus OX=10090 GN=Micall2 PE=1 SV=1	96.997	31	22	56	22	22	1009	108.2	9.55	Micall2	1	1.08674	1.18688	1.6484	1.05588	1.09895	1.22782	1.62727
Q3TPE9	Ankyrin repeat and MYND domain-containing protein 2 OS=Mus musculus OX=10090 GN=Ankmy2 PE=1 SV=1	22.995	21	7	12	7	7	440	48.7	6.67	Ankmy2	1	0.882829	0.791407	0.80367	1.23907	1.00095	0.89472	0.842257
Q3TPX4	Exocyst complex component 5 OS=Mus musculus OX=10090 GN=Exoc5 PE=1 SV=2	68.967	29	20	49	20	20	708	81.7	6.71	Exoc5	1	0.999071	0.914194	0.933315	1.07695	0.998388	0.971903	0.960758
Q3TQB2	FAD-dependent oxidoreductase domain-containing protein 1 OS=Mus musculus OX=10090 GN=Foxred1 PE=1 SV=1	10.099	7	4	6	4	4	487	54.1	7.53	Foxred1	1	0.906545	0.829904	0.692751	1.01915	0.869671	0.95134	0.692115
Q3TQI7	Telomere length and silencing protein 1 homolog OS=Mus musculus OX=10090 PE=1 SV=2	21.925	23	7	14	7	7	289	33.5	6.34	BC005624	1	0.952727	0.855021	0.868493	1.08975	1.06757	0.942207	0.862292
Q3TRM8	Hexokinase-3 OS=Mus musculus OX=10090 GN=Hk3 PE=1 SV=2	330.017	54	36	299	34	34	922	100	5.94	Hk3	1	0.995106	0.900553	1.38473	1.06748	1.04922	0.962517	1.46413
Q3TUA9	Protein O-mannose kinase OS=Mus musculus OX=10090 GN=Pomk PE=1 SV=2	7.302	8	2	3	2	2	349	39.9	6.62	4930444A02Rik; Pomk	1	1.02198	0.830885	0.907437	1.04079	0.956199	0.761987	0.935317
Q3TUH1	Phosphatidate cytidylyltransferase, mitochondrial OS=Mus musculus OX=10090 GN=Tamm41 PE=1 SV=2	13.995	13	4	8	4	4	337	37.8	8.98	Tamm41	1	0.883647	1.00823	0.847866	0.987215	1.00367	1.03122	0.891293
Q3TVI8	Pre-B-cell leukemia transcription factor-interacting protein 1 OS=Mus musculus OX=10090 GN=Pbxip1 PE=1 SV=2	30.968	16	10	26	10	10	727	81.1	5.36	Pbxip1	1	0.869743	0.914974	1.11652	0.987516	0.889413	0.964433	1.00477
Q3TVP5	Inactive ubiquitin thioesterase FAM105A OS=Mus musculus OX=10090 GN=Fam105a PE=1 SV=1	20.914	14	4	13	4	4	353	41.5	9.22	Fam105a	1	0.80776	0.794008	0.646002	0.886752	0.701135	0.700965	0.583303
Q3TW96	UDP-N-acetylhexosamine pyrophosphorylase-like protein 1 OS=Mus musculus OX=10090 GN=Uap1l1 PE=1 SV=1	205.866	61	28	231	26	26	507	56.6	5.43	Uap1l1	1	0.925489	0.753462	0.826026	1.07231	0.959634	0.79108	0.835121
Q3TWF6	WD repeat-containing protein 70 OS=Mus musculus OX=10090 GN=Wdr70 PE=1 SV=1	14.074	8	5	9	5	5	657	73.1	5.97	Wdr70	1	0.823658	0.785467	0.677336	0.862566	0.85362	0.723927	0.62402
Q3TWW8	Serine/arginine-rich splicing factor 6 OS=Mus musculus OX=10090 GN=Srsf6 PE=1 SV=1	53.806	30	11	79	7	7	339	39	11.46	Srsf6	1	0.904807	0.847663	0.787474	0.976135	0.911615	0.894147	0.761512
Q3TX08	tRNA (guanine(26)-N(2))-dimethyltransferase OS=Mus musculus OX=10090 GN=Trmt1 PE=1 SV=2	12.644	6	3	7	3	3	663	72.3	8	Trmt1	1	0.746039	0.771868	0.594223	1.03866	0.784247	0.776892	0.643824
Q3TXS7	26S proteasome non-ATPase regulatory subunit 1 OS=Mus musculus OX=10090 GN=Psmd1 PE=1 SV=1	328.678	57	42	271	42	42	953	105.7	5.39	Psmd1	1	0.941961	0.823881	0.911788	1.03545	0.969343	0.870839	0.89939
Q3TYS2	Uncharacterized protein C17orf62 homolog OS=Mus musculus OX=10090 PE=1 SV=2	50.438	36	8	52	8	8	187	20.9	8.59	BC017643	1	0.832774	0.911585	1.0978	0.901974	0.86041	0.923629	1.04307
Q3TYX3	SET and MYND domain-containing protein 5 OS=Mus musculus OX=10090 GN=Smyd5 PE=1 SV=2	23.687	17	5	15	5	5	416	47.1	5.21	Smyd5	1	0.980045	0.796694	0.764601	1.1035	1.02784	0.857715	0.797182
Q3TZM9	GDP-Man:Man(3)GlcNAc(2)-PP-Dol alpha-1,2-mannosyltransferase OS=Mus musculus OX=10090 GN=Alg11 PE=2 SV=1	4.122	3	2	3	2	2	492	55.2	8.29	Alg11	1	0.85488	0.939816	0.846327	0.887547	0.850999	0.907613	0.974688
Q3TZX8	Polynucleotide 5'-hydroxyl-kinase NOL9 OS=Mus musculus OX=10090 GN=Nol9 PE=1 SV=1	23.041	8	6	20	6	6	714	80.8	9.45	Nol9	1	1.00515	1.00591	0.882648	1.06107	0.963999	1.07592	0.913669
Q3TZZ7	Extended synaptotagmin-2 OS=Mus musculus OX=10090 GN=Esyt2 PE=1 SV=1	102.413	30	19	60	19	19	845	94.1	7.75	Esyt2	1	0.861418	0.917435	0.888197	0.93032	0.819968	0.930593	0.875355
Q3U0J8	TBC1 domain family member 2B OS=Mus musculus OX=10090 GN=Tbc1d2b PE=1 SV=2	16.21	8	7	11	7	7	965	109.9	6.02	Tbc1d2b	1	0.959383	1.14629	1.14963	1.24847	1.20902	1.16526	1.28625
Q3U0K8	Prolyl 3-hydroxylase OGFOD1 OS=Mus musculus OX=10090 GN=Ogfod1 PE=1 SV=1	7.15	5	2	3	2	2	545	62.7	4.91	Ogfod1	1	0.851957	0.937733	0.939231	1.24118	0.993554	0.857711	1.02084
Q3U0M1	Trafficking protein particle complex subunit 9 OS=Mus musculus OX=10090 GN=Trappc9 PE=1 SV=2	14.238	5	5	6	5	5	1148	128.2	6.47	Trappc9	1	0.677812	0.932607	0.618357	0.728105	0.682728	0.66736	0.653207
Q3U0V1	Far upstream element-binding protein 2 OS=Mus musculus OX=10090 GN=Khsrp PE=1 SV=2	312.646	53	33	279	29	29	748	76.7	7.33	Khsrp	1	0.996761	0.887647	0.832371	1.03076	0.96495	0.897409	0.830172
Q3U0V2	Tumor necrosis factor receptor type 1-associated DEATH domain protein OS=Mus musculus OX=10090 GN=Tradd PE=1 SV=1	56.98	39	9	32	9	9	310	34.6	5.2	Tradd; LOC105242493	1	0.910035	0.828255	0.877959	1.01438	0.94361	0.837454	0.848661
Q3U155	Coiled-coil domain-containing protein 174 OS=Mus musculus OX=10090 GN=Ccdc174 PE=2 SV=1	3.755	3	2	3	2	2	467	53.9	6.21	Ccdc174	1	0.907984	0.961703	0.929694	0.940176	0.831846	0.932562	0.994414
Q3U186	Probable arginine--tRNA ligase, mitochondrial OS=Mus musculus OX=10090 GN=Rars2 PE=1 SV=1	29.969	14	8	15	8	8	578	65.3	8.02	Rars2	1	0.966591	0.8723	0.697483	1.07287	1.03801	0.927826	0.741775
Q3U1J4	DNA damage-binding protein 1 OS=Mus musculus OX=10090 GN=Ddb1 PE=1 SV=2	187.414	39	40	163	40	40	1140	126.8	5.26	Ddb1	1	0.907836	0.719365	0.5896	1.07243	0.947068	0.766459	0.586317
Q3U1V6	Ubiquitin-conjugating enzyme E2 variant 3 OS=Mus musculus OX=10090 GN=Uevld PE=1 SV=1	11.075	10	5	8	5	5	471	51.6	7.28	Uevld	1	0.972357	0.864361	0.769058	1.08151	1.0961	0.884944	0.718
Q3U1Y4	DENN domain-containing protein 4B OS=Mus musculus OX=10090 GN=Dennd4b PE=1 SV=2	73.482	15	17	46	17	17	1499	164.6	7.71	Dennd4b	1	0.993259	0.925835	1.11182	1.02606	0.974878	0.911234	1.01309
Q3U1Z5	G-protein-signaling modulator 3 OS=Mus musculus OX=10090 GN=Gpsm3 PE=1 SV=2	19.367	27	3	17	3	3	159	17.6	5.2	Gpsm3	1	1.03577	1.06816	1.24993	0.973264	0.953086	0.979022	1.19123
Q3U2C5	E3 ubiquitin-protein ligase RNF149 OS=Mus musculus OX=10090 GN=Rnf149 PE=1 SV=3	33.915	26	8	19	8	8	394	42.5	7.01	Rnf149	1	1.52904	2.60166	2.1909	1.08017	1.42884	2.76704	2.3181
Q3U2P1	Protein transport protein Sec24A OS=Mus musculus OX=10090 GN=Sec24a PE=1 SV=1	22.201	5	5	14	5	5	1090	118.7	7.83	Sec24a	1	0.925594	0.902954	0.865346	0.945168	0.968458	0.96218	0.840157
Q3U2S8	Voltage-gated hydrogen channel 1 OS=Mus musculus OX=10090 GN=Hvcn1 PE=1 SV=2	13.096	17	2	8	2	2	269	31.2	7.06	Hvcn1	1	0.855128	0.843862	0.864302	1.32217	1.10916	1.13735	1.33252
Q3U308	Cytoplasmic tRNA 2-thiolation protein 2 OS=Mus musculus OX=10090 GN=Ctu2 PE=1 SV=1	31.464	15	6	12	6	6	514	56.1	7.08	Ctu2	1	0.853499	0.92508	0.785331	0.999922	0.941592	0.893295	0.835882
Q3U319	E3 ubiquitin-protein ligase BRE1B OS=Mus musculus OX=10090 GN=Rnf40 PE=1 SV=2	83.354	21	17	29	14	14	1001	113.9	6.48	Rnf40	1	0.97434	0.950096	0.892382	1.10244	1.06591	1.02302	0.905982
Q3U3R4	Lipase maturation factor 1 OS=Mus musculus OX=10090 GN=Lmf1 PE=1 SV=1	27.004	8	3	14	3	3	574	65.8	9.29	Lmf1	1	0.893725	0.982509	0.827298	1.01062	1.01474	1.00853	0.84977
Q3U487	E3 ubiquitin-protein ligase HECTD3 OS=Mus musculus OX=10090 GN=Hectd3 PE=1 SV=2	41.473	18	11	27	11	11	861	97.3	5.47	Hectd3	1	0.969184	0.79545	0.820415	1.05765	1.00916	0.799623	0.833104
Q3U5Q7	UMP-CMP kinase 2, mitochondrial OS=Mus musculus OX=10090 GN=Cmpk2 PE=1 SV=2	186.238	68	21	191	21	21	447	50	7.27	Cmpk2	1	3.4785	4.54667	5.64917	0.935515	4.02784	4.76613	5.85489
Q3U7R1	Extended synaptotagmin-1 OS=Mus musculus OX=10090 GN=Esyt1 PE=1 SV=2	421.371	55	49	462	49	49	1092	121.5	5.95	Esyt1	1	0.941991	0.990513	0.89263	0.88076	0.836814	0.914968	0.8251
Q3U7U3	F-box only protein 7 OS=Mus musculus OX=10090 GN=Fbxo7 PE=1 SV=2	20.048	9	3	8	3	3	523	57.6	5.83	Fbxo7	1	0.9067	0.828454	0.879851	1.08429	0.931416	0.827747	0.849093
Q3U829	AP-5 complex subunit zeta-1 OS=Mus musculus OX=10090 GN=Ap5z1 PE=2 SV=1	9.582	4	3	4	3	3	807	89.4	6.95	Ap5z1; C330006K01Rik	1	1.03512	0.872469	0.955461	1.20858	1.12902	0.928134	1.05217
Q3U9G9	Lamin-B receptor OS=Mus musculus OX=10090 GN=Lbr PE=1 SV=2	131.765	38	25	188	25	25	626	71.4	9.36	Lbr	1	0.966652	1.0152	0.806725	0.990553	0.936339	1.03147	0.795693
Q3U9N9	Monocarboxylate transporter 10 OS=Mus musculus OX=10090 GN=Slc16a10 PE=1 SV=1	20.167	13	5	16	5	5	512	55.3	8.06	Slc16a10	1	0.838167	0.923604	0.838019	0.898238	0.80684	0.84045	0.709359
Q3UA06	Pachytene checkpoint protein 2 homolog OS=Mus musculus OX=10090 GN=Trip13 PE=1 SV=1	31.228	19	7	16	7	7	432	48.3	5.86	Trip13	1	0.951379	0.788402	0.780014	1.09724	1.0062	0.888697	0.780473
Q3UA16	Kinetochore protein Spc25 OS=Mus musculus OX=10090 GN=Spc25 PE=2 SV=1	6.937	11	2	5	2	2	226	26.4	6.95	Spc25	1	0.943362	0.678325	0.324009	1.13799	0.970641	0.765522	0.289177
Q3UA37	Glutamine-rich protein 1 OS=Mus musculus OX=10090 GN=Qrich1 PE=1 SV=1	20.337	6	4	11	4	4	777	86.5	5.96	Qrich1	1	0.863216	0.822662	0.776507	0.943897	0.933183	0.838075	0.757385
Q3UBG2	PTB-containing, cubilin and LRP1-interacting protein OS=Mus musculus OX=10090 GN=Pid1 PE=1 SV=2	29.337	38	6	17	6	6	217	24.8	6.99	Pid1	1	0.65041	0.720622	0.97166	1.06114	0.635059	0.724234	0.852329
Q3UBX0	Transmembrane protein 109 OS=Mus musculus OX=10090 GN=Tmem109 PE=1 SV=2	25.733	13	4	50	4	4	243	26.3	9.89	Tmem109	1	0.909071	1.13277	0.915065	0.961492	0.877059	1.05822	0.834296
Q3UCV8	Ubiquitin thioesterase otulin OS=Mus musculus OX=10090 GN=Otulin PE=1 SV=1	35.251	30	10	23	10	10	352	40.3	5.68	Fam105b; Otulin	1	0.994665	0.913335	0.937541	1.05174	1.12714	0.927173	0.92731
Q3UDE2	Tubulin--tyrosine ligase-like protein 12 OS=Mus musculus OX=10090 GN=Ttll12 PE=1 SV=1	66.485	29	14	37	14	14	639	74	5.63	Ttll12	1	0.893951	0.736925	0.756894	1.06334	0.970089	0.786539	0.793154
Q3UDP0	WD repeat-containing protein 41 OS=Mus musculus OX=10090 GN=Wdr41 PE=1 SV=1	33.84	21	10	25	10	10	460	51.5	5.15	Wdr41	1	0.957888	0.826709	0.850582	1.05445	0.950677	0.865053	0.839377
Q3UDR8	Protein YIPF3 OS=Mus musculus OX=10090 GN=Yipf3 PE=1 SV=1	27.151	19	7	24	7	7	347	38	5.94	Yipf3	1	0.935979	0.998564	0.860743	0.961219	0.964318	1.04442	0.917962
Q3UDW8	Heparan-alpha-glucosaminide N-acetyltransferase OS=Mus musculus OX=10090 GN=Hgsnat PE=1 SV=2	51.016	19	9	54	9	9	656	72.5	8.27	Hgsnat	1	0.873134	0.906624	0.839115	0.883869	0.801263	0.816999	0.6789
Q3UE31	Uncharacterized protein KIAA0930 homolog OS=Mus musculus OX=10090 PE=1 SV=2	27.1	16	7	21	7	7	404	45.9	8.13	5031439G07Rik	1	0.886779	0.754688	0.744478	0.922708	0.821592	0.706614	0.726768
Q3UE37	Ubiquitin-conjugating enzyme E2 Z OS=Mus musculus OX=10090 GN=Ube2z PE=1 SV=2	38.789	24	8	37	8	8	356	38.3	5.62	Ube2z	1	0.974164	0.922595	1.06824	1.06272	1.06258	0.989636	1.09138
Q3UEB3	Poly(U)-binding-splicing factor PUF60 OS=Mus musculus OX=10090 GN=Puf60 PE=1 SV=2	120.031	42	20	105	20	20	564	60.2	5.29	Puf60	1	0.915353	0.808223	0.71796	0.983227	0.913383	0.832089	0.72787
Q3UFK8	FERM domain-containing protein 8 OS=Mus musculus OX=10090 GN=Frmd8 PE=1 SV=2	42.463	30	11	25	11	11	466	51.8	6.44	Frmd8	1	0.920523	0.96427	1.12071	1.11147	0.991457	1.01517	1.09383
Q3UFM5	Nucleolar MIF4G domain-containing protein 1 OS=Mus musculus OX=10090 GN=Nom1 PE=1 SV=2	10.396	4	3	9	3	3	854	95.9	8.87	Nom1	1	1.00224	1.21406	0.788872	0.903198	0.821216	0.918902	0.804213
Q3UFY7	7-methylguanosine phosphate-specific 5'-nucleotidase OS=Mus musculus OX=10090 GN=Nt5c3b PE=1 SV=3	21.054	27	6	13	6	6	300	34.4	6.24	Nt5c3b; Nt5c3l	1	0.973462	0.75269	0.757422	1.08274	0.93344	0.747087	0.83556
Q3UFY8	tRNA methyltransferase 10 homolog C OS=Mus musculus OX=10090 GN=Trmt10c PE=1 SV=2	22.819	17	5	15	5	5	414	48.4	9.38	Trmt10c	1	1.01072	0.956951	0.786191	1.04781	0.984769	0.994392	0.80736
Q3UGC7	Eukaryotic translation initiation factor 3 subunit J-A OS=Mus musculus OX=10090 GN=Eif3j1 PE=2 SV=1	81.751	48	13	88	0	13	261	29.3	4.81	Eif3j1	1	0.960293	0.845076	0.926292	1.07532	0.996633	0.851365	0.904364
Q3UGP9	Leucine-rich repeat-containing protein 58 OS=Mus musculus OX=10090 GN=Lrrc58 PE=2 SV=1	18.55	12	4	10	4	4	366	40.1	6.62	Lrrc58	1	0.782745	0.713798	0.455255	0.962168	0.850944	0.635576	0.411733
Q3UGR5	Haloacid dehalogenase-like hydrolase domain-containing protein 2 OS=Mus musculus OX=10090 GN=Hdhd2 PE=1 SV=2	5.919	9	3	5	3	3	259	28.7	6.05	Hdhd2	1	1.00853	0.800743	1.24098	0.991145	0.977538	0.774997	0.989965
Q3UGS4	Mapk-regulated corepressor-interacting protein 1 OS=Mus musculus OX=10090 GN=Mcrip1 PE=1 SV=1	19.257	46	4	16	4	4	97	11.1	9.14	Fam195b; Mcrip1	1	0.93038	0.85089	0.833474	1.15218	1.02935	0.916389	0.901334
Q3UH60	Disco-interacting protein 2 homolog B OS=Mus musculus OX=10090 GN=Dip2b PE=1 SV=1	90.141	17	21	39	19	19	1574	171	8.09	Dip2b	1	0.896739	0.789057	0.705539	1.06035	0.954891	0.850355	0.719531
Q3UHA3	Spatacsin OS=Mus musculus OX=10090 GN=Spg11 PE=1 SV=3	34.634	6	13	20	13	13	2430	273.8	5.94	Spg11	1	1.03459	0.912298	0.942432	1.08949	1.03828	1.06503	0.934089
Q3UHD6	Sorting nexin-27 OS=Mus musculus OX=10090 GN=Snx27 PE=1 SV=2	63.702	29	15	53	15	15	539	61	6.4	Snx27	1	0.990917	0.82956	0.84967	1.08707	1.02134	0.945241	0.947847
Q3UHH1	Zinc finger SWIM domain-containing protein 8 OS=Mus musculus OX=10090 GN=Zswim8 PE=1 SV=1	15.79	3	4	14	4	4	1832	196.9	6.84	2310021P13Rik; Zswim8	1	1.02707	0.813278	0.991653	1.00397	0.969533	0.864129	1.01215
Q3UHH8	Glucoside xylosyltransferase 1 OS=Mus musculus OX=10090 GN=Gxylt1 PE=1 SV=2	10.529	9	3	10	3	3	404	46.5	8.97	Gxylt1	1	0.751866	0.792818	0.66741	0.896204	0.770568	0.818939	0.714069
Q3UHJ0	AP2-associated protein kinase 1 OS=Mus musculus OX=10090 GN=Aak1 PE=1 SV=2	114.095	30	19	65	19	19	959	103.3	6.7	Aak1	1	1.06721	1.03605	1.24603	1.14959	1.13522	1.07929	1.25166
Q3UHQ6	Protein dopey-2 OS=Mus musculus OX=10090 GN=Dopey2 PE=1 SV=3	43.109	7	14	25	14	14	2295	257.3	6.13	Dopey2	1	0.873239	0.815661	0.851555	1.0473	0.883992	0.850087	0.850793
Q3UHX2	28 kDa heat- and acid-stable phosphoprotein OS=Mus musculus OX=10090 GN=Pdap1 PE=1 SV=1	78.009	44	9	53	9	9	181	20.6	7.39	Pdap1	1	0.887483	0.746291	0.748286	1.02233	0.919973	0.758565	0.77791
Q3UHX9	Putative methyltransferase C9orf114 homolog OS=Mus musculus OX=10090 GN=Spout1 PE=1 SV=1	6.265	6	2	5	2	2	385	42.9	8.03	D2Wsu81e; Spout1	1	0.849344	0.781865	0.570551	1.04529	0.897986	0.794965	0.543398
Q3UI43	BRISC and BRCA1-A complex member 1 OS=Mus musculus OX=10090 GN=Babam1 PE=1 SV=1	49.387	36	8	33	8	8	333	36.8	4.55	Babam1	1	0.926207	0.823259	0.9029	1.05041	0.985159	0.850666	0.92752
Q3UIA2	Rho GTPase-activating protein 17 OS=Mus musculus OX=10090 GN=Arhgap17 PE=1 SV=1	162.459	37	26	127	26	26	846	92.1	7.56	Arhgap17	1	1.06701	0.992752	1.09947	1.03317	1.03907	0.95479	1.03906
Q3UIR3	E3 ubiquitin-protein ligase DTX3L OS=Mus musculus OX=10090 GN=Dtx3l PE=1 SV=1	169.644	42	26	121	26	26	748	83	8.09	Dtx3l	1	1.46559	1.77544	1.90254	0.883192	1.45998	1.79039	1.80536
Q3UIU2	NADH dehydrogenase [ubiquinone] 1 beta subcomplex subunit 6 OS=Mus musculus OX=10090 GN=Ndufb6 PE=1 SV=3	13.273	20	2	11	2	2	128	15.5	9.79	Ndufb6	1	0.905162	0.941468	0.648118	0.951457	0.835481	0.757292	0.630549
Q3UJB9	Enhancer of mRNA-decapping protein 4 OS=Mus musculus OX=10090 GN=Edc4 PE=1 SV=2	149.199	24	26	88	26	26	1406	152.4	5.78	Edc4	1	0.962991	0.908904	0.886502	0.993687	0.954757	0.925129	0.900567
Q3UJD6	Ubiquitin carboxyl-terminal hydrolase 19 OS=Mus musculus OX=10090 GN=Usp19 PE=1 SV=1	51.602	11	10	28	10	10	1360	150.5	6.38	Usp19	1	0.955082	0.954401	1.04228	1.06434	1.03097	0.986332	1.05349
Q3UJU9	Regulator of microtubule dynamics protein 3 OS=Mus musculus OX=10090 GN=Rmdn3 PE=1 SV=2	51.406	31	12	28	12	12	470	52	5.21	Fam82a2; Rmdn3	1	1.14253	1.35895	1.21946	0.983509	1.15411	1.35097	1.22211
Q3UKC1	Tax1-binding protein 1 homolog OS=Mus musculus OX=10090 GN=Tax1bp1 PE=1 SV=2	64.447	26	17	44	17	17	814	93.6	5.33	Tax1bp1	1	1.38133	2.42389	1.42992	0.990799	1.50638	2.41225	1.42863
Q3UKJ7	WD40 repeat-containing protein SMU1 OS=Mus musculus OX=10090 GN=Smu1 PE=2 SV=2	61.307	33	16	58	16	16	513	57.5	7.18	Smu1	1	0.941055	0.90272	0.752796	1.01382	0.958589	0.916366	0.727924
Q3UL36	Arginine and glutamate-rich protein 1 OS=Mus musculus OX=10090 GN=Arglu1 PE=1 SV=2	23.732	28	11	37	9	10	271	32.9	10.36	Arglu1	1	0.842544	0.783945	0.682699	0.942087	0.866405	0.830668	0.707182
Q3ULD5	Methylcrotonoyl-CoA carboxylase beta chain, mitochondrial OS=Mus musculus OX=10090 GN=Mccc2 PE=1 SV=1	57.287	29	13	39	13	13	563	61.3	8	Mccc2	1	0.892618	0.979749	0.86885	0.988054	0.933846	1.07269	0.906499
Q3ULJ0	Glycerol-3-phosphate dehydrogenase 1-like protein OS=Mus musculus OX=10090 GN=Gpd1l PE=1 SV=2	54.016	41	14	56	14	14	351	38.2	6.77	Gpd1l	1	0.881634	0.800583	0.768376	1.06383	0.977072	0.849181	0.796516
Q3UM18	Large subunit GTPase 1 homolog OS=Mus musculus OX=10090 GN=Lsg1 PE=1 SV=2	42.175	17	8	16	8	8	644	73.1	6.51	Lsg1	1	0.927494	0.832048	0.675007	1.01421	0.93781	0.858703	0.660173
Q3UM29	Conserved oligomeric Golgi complex subunit 7 OS=Mus musculus OX=10090 GN=Cog7 PE=1 SV=1	58.696	25	16	39	16	16	770	86	5.38	Cog7	1	0.871525	0.812408	0.819047	1.02612	0.968984	0.913339	0.825286
Q3UM45	Protein phosphatase 1 regulatory subunit 7 OS=Mus musculus OX=10090 GN=Ppp1r7 PE=1 SV=2	125.329	68	20	95	20	20	361	41.3	4.92	Ppp1r7	1	0.922341	0.790749	0.826425	1.05759	1.00802	0.837365	0.827552
Q3UMB5	Guanine nucleotide exchange protein SMCR8 OS=Mus musculus OX=10090 GN=Smcr8 PE=1 SV=2	53.776	20	15	33	15	15	935	104.9	5.4	Smcr8	1	0.945934	1.02892	1.13563	1.04161	1.05875	1.02654	1.12027
Q3UMB9	WASH complex subunit 4 OS=Mus musculus OX=10090 GN=Washc4 PE=1 SV=2	131.068	27	30	114	30	30	1173	136.3	7.37	A230046K03Rik; Washc4	1	0.961007	0.864564	0.859861	1.05632	1.02244	0.899474	0.914226
Q3UMC0	Spermatogenesis-associated protein 5 OS=Mus musculus OX=10090 GN=Spata5 PE=1 SV=2	39.47	14	10	31	9	9	893	97.2	8.24	Spata5	1	0.954742	0.80234	0.765863	1.06232	0.931824	0.800837	0.739793
Q3UMR5	Calcium uniporter protein, mitochondrial OS=Mus musculus OX=10090 GN=Mcu PE=1 SV=2	43.151	33	9	26	9	9	350	39.7	8.56	Ccdc109a; Mcu	1	0.857049	0.868437	0.711344	0.877726	0.753006	0.784449	0.651966
Q3UMT1	Protein phosphatase 1 regulatory subunit 12C OS=Mus musculus OX=10090 GN=Ppp1r12c PE=1 SV=1	57.406	25	15	30	15	15	782	84.6	6	Ppp1r12c	1	0.964471	0.932924	1.01685	0.94526	0.918943	0.889497	1.02538
Q3UMU9	Hepatoma-derived growth factor-related protein 2 OS=Mus musculus OX=10090 GN=Hdgfl2 PE=1 SV=1	57.353	18	13	45	12	12	669	74.2	8.66	Hdgfrp2; Hdgfl2	1	0.879914	0.775954	0.777434	1.00585	0.901237	0.83039	0.788844
Q3UMW7	MAP kinase-activated protein kinase 3 OS=Mus musculus OX=10090 GN=Mapkapk3 PE=1 SV=2	26.424	24	8	25	4	4	384	43.3	8.09	Mapkapk3	1	0.820903	0.706642	0.715231	1.00547	0.791241	0.638044	0.755335
Q3UMW8	Ceroid-lipofuscinosis neuronal protein 5 homolog OS=Mus musculus OX=10090 GN=Cln5 PE=1 SV=1	41.239	33	12	34	12	12	341	39.3	8.68	Cln5	1	0.95615	0.961184	1.03689	1.00293	1.03241	1.06974	1.13496
Q3UMY5	Echinoderm microtubule-associated protein-like 4 OS=Mus musculus OX=10090 GN=Eml4 PE=1 SV=1	47.426	13	12	32	12	12	988	110	6.54	Eml4	1	1.0018	0.909183	0.90047	1.08897	1.04615	0.932303	0.943643
Q3UN02	Lysocardiolipin acyltransferase 1 OS=Mus musculus OX=10090 GN=Lclat1 PE=1 SV=2	26.024	22	8	17	8	8	376	44.4	8.53	Lclat1	1	0.897849	0.844269	0.69963	1.04688	0.883401	0.872635	0.697548
Q3UND0	Src kinase-associated phosphoprotein 2 OS=Mus musculus OX=10090 GN=Skap2 PE=1 SV=2	134.657	70	23	117	23	23	358	40.7	4.7	Skap2	1	0.998606	0.948078	1.07282	0.920959	0.921329	0.933934	0.992684
Q3UPF5	Zinc finger CCCH-type antiviral protein 1 OS=Mus musculus OX=10090 GN=Zc3hav1 PE=1 SV=1	110.756	28	24	90	24	24	946	106.6	8.27	Zc3hav1	1	1.15729	1.41364	1.76	1.00031	1.18889	1.31988	1.66031
Q3UPH1	Protein PRRC1 OS=Mus musculus OX=10090 GN=Prrc1 PE=1 SV=1	59.76	30	10	51	10	10	443	46.3	5.95	Prrc1	1	0.941887	0.837657	0.92719	1.08002	1.00178	0.875384	0.924119
Q3UPL0	Protein transport protein Sec31A OS=Mus musculus OX=10090 GN=Sec31a PE=1 SV=2	267.219	42	41	213	40	41	1230	133.5	6.76	Sec31a	1	0.971173	0.84077	0.93753	1.05539	0.992974	0.846329	0.931894
Q3UQ44	Ras GTPase-activating-like protein IQGAP2 OS=Mus musculus OX=10090 GN=Iqgap2 PE=1 SV=2	392.425	48	65	331	60	60	1575	180.4	5.64	Iqgap2	1	0.978752	0.986941	0.93496	1.16794	1.18203	1.20059	1.05311
Q3UQ84	Threonine--tRNA ligase, mitochondrial OS=Mus musculus OX=10090 GN=Tars2 PE=1 SV=1	21.116	8	7	15	7	7	723	81.6	7.87	Tars2	1	0.89048	0.924463	0.757881	1.05603	0.91607	1.01026	0.770263
Q3UQN2	F-BAR domain only protein 2 OS=Mus musculus OX=10090 GN=Fcho2 PE=1 SV=1	109.917	36	21	86	21	21	809	88.7	6.89	Fcho2	1	0.963577	0.892539	0.969448	1.02024	0.971474	0.90522	0.983247
Q3UR70	Transforming growth factor-beta receptor-associated protein 1 OS=Mus musculus OX=10090 GN=Tgfbrap1 PE=1 SV=1	17.348	6	5	9	5	5	860	97.2	6.7	Tgfbrap1	1	0.913114	0.707379	0.843883	1.09703	0.957276	0.849398	0.890906
Q3URD3	Sarcolemmal membrane-associated protein OS=Mus musculus OX=10090 GN=Slmap PE=1 SV=2	52.195	17	12	23	12	12	845	96.9	5.33	Slmap	1	0.978772	1.11908	1.01159	0.991739	1.03138	1.19491	1.08349
Q3URE1	Acyl-CoA synthetase family member 3, mitochondrial OS=Mus musculus OX=10090 GN=Acsf3 PE=1 SV=2	17.585	14	6	9	6	6	583	65	8.02	Acsf3	1	0.820348	0.918886	0.823934	0.900146	0.795604	0.909724	0.751976
Q3URK3	Methylcytosine dioxygenase TET1 OS=Mus musculus OX=10090 GN=Tet1 PE=1 SV=2	1.464	0	1	3	0	1	2007	219.1	8.19	Tet1	1	0.926965	0.805759	0.725962	0.965832	0.943344	0.820568	0.771634
Q3URQ0	Testis-expressed protein 10 OS=Mus musculus OX=10090 GN=Tex10 PE=1 SV=1	74.14	21	18	48	18	18	928	105.1	9.16	Tex10	1	0.880657	0.895535	0.695924	0.939399	0.886128	0.938837	0.728317
Q3URS9	Coiled-coil domain-containing protein 51 OS=Mus musculus OX=10090 GN=Ccdc51 PE=1 SV=1	30.661	21	7	25	7	7	406	45.1	8.09	Ccdc51	1	0.900302	0.987369	0.812639	0.96331	0.999703	0.93828	0.728651
Q3USH5	Splicing factor, suppressor of white-apricot homolog OS=Mus musculus OX=10090 GN=Sfswap PE=1 SV=2	16.539	6	5	10	5	5	945	104.1	8.05	Sfswap	1	0.977368	0.991474	0.935767	1.01547	1.0381	1.07387	0.893008
Q3USJ8	F-BAR and double SH3 domains protein 2 OS=Mus musculus OX=10090 GN=Fchsd2 PE=1 SV=2	15.082	7	5	6	5	5	740	84.2	5.66	Fchsd2	1	1.30789	1.00202	1.11713	1.05438	1.40528	1.37875	1.15301
Q3UU96	Serine/threonine-protein kinase MRCK alpha OS=Mus musculus OX=10090 GN=Cdc42bpa PE=1 SV=2	6.746	1	3	13	0	2	1719	195.4	6.51	Cdc42bpa	1	0.910267	0.807745	0.886138	0.993522	0.937468	0.793107	0.824023
Q3UUQ7	GPI inositol-deacylase OS=Mus musculus OX=10090 GN=Pgap1 PE=1 SV=3	26.776	10	9	23	9	9	922	104.5	8.91	Pgap1	1	0.916486	0.924117	0.876169	0.933596	0.884475	0.94283	0.838743
Q3UV17	Keratin, type II cytoskeletal 2 oral OS=Mus musculus OX=10090 GN=Krt76 PE=1 SV=1	9.8	3	2	20	1	1	594	62.8	8.43	Krt76	1	2.36847	0.451198	0.16117	0.397094	0.488608	0.208955	0.51267
Q3UV70	[Pyruvate dehydrogenase [acetyl-transferring]]-phosphatase 1, mitochondrial OS=Mus musculus OX=10090 GN=Pdp1 PE=1 SV=1	17.186	9	4	7	4	4	538	61.1	6.67	Pdp1	1	0.65522	0.679403	0.469093	1.00763	0.604143	0.693373	0.481667
Q3UVG3	Protein FAM91A1 OS=Mus musculus OX=10090 GN=Fam91a1 PE=1 SV=1	27.61	10	7	16	7	7	837	93.4	6.35	D15Ertd621e; Fam91a1	1	0.960803	0.834588	0.86645	0.991045	0.976825	0.906508	0.863708
Q3UVK0	Endoplasmic reticulum metallopeptidase 1 OS=Mus musculus OX=10090 GN=Ermp1 PE=1 SV=2	56.808	16	14	46	14	14	898	100.1	7.49	Ermp1	1	0.869757	0.902106	0.753414	0.957922	0.899599	0.923766	0.743538
Q3UVL4	Vacuolar protein sorting-associated protein 51 homolog OS=Mus musculus OX=10090 GN=Vps51 PE=1 SV=2	64.618	27	18	43	18	18	782	86.1	6.24	Vps51	1	1.03384	0.875478	0.91231	1.04936	0.996854	0.919653	0.915834
Q3UW53	Protein Niban OS=Mus musculus OX=10090 GN=Fam129a PE=1 SV=2	254.157	41	30	206	30	30	926	102.6	4.78	Fam129a	1	1.04247	0.92082	0.866898	0.908122	0.967477	0.863379	0.78603
Q3UWW6	GAS2-like protein 3 OS=Mus musculus OX=10090 GN=Gas2l3 PE=2 SV=1	4.175	2	1	3	1	1	683	74.2	9.63	Gas2l3	1	0.907574	0.992347	0.921646	0.924318	1.09941	1.20856	0.8919
Q3UX10	Tubulin alpha chain-like 3 OS=Mus musculus OX=10090 GN=Tubal3 PE=2 SV=2	32.94	8	4	42	1	1	446	50	5.58	Tubal3	1	0.816467	0.708329	0.829846	1.02879	0.93674	0.670127	0.864882
Q3UYC0	Protein phosphatase 1H OS=Mus musculus OX=10090 GN=Ppm1h PE=1 SV=1	44.543	23	10	29	10	10	513	56.3	6.73	Ppm1h	1	0.951134	0.888667	1.0563	1.0278	1.02378	0.923147	1.034
Q3UYV9	Nuclear cap-binding protein subunit 1 OS=Mus musculus OX=10090 GN=Ncbp1 PE=1 SV=2	88.136	25	17	52	17	17	790	91.9	6.64	Ncbp1	1	0.902587	0.807494	0.800937	1.03318	0.943408	0.887757	0.844493
Q3UZ39	Leucine-rich repeat flightless-interacting protein 1 OS=Mus musculus OX=10090 GN=Lrrfip1 PE=1 SV=2	351.235	61	34	296	33	33	729	79.2	4.82	Lrrfip1	1	1.01059	0.855446	0.897127	1.00282	0.959735	0.816299	0.822299
Q3UZA1	CapZ-interacting protein OS=Mus musculus OX=10090 GN=Rcsd1 PE=1 SV=1	88.864	63	20	59	20	20	412	44.1	5.16	Rcsd1	1	1.11242	0.974073	0.985563	1.17024	1.22405	1.05525	1.00656
Q3V009	Transmembrane emp24 domain-containing protein 1 OS=Mus musculus OX=10090 GN=Tmed1 PE=1 SV=1	6.287	11	2	7	2	2	227	25.2	4.5	Tmed1	1	1.02351	0.959535	0.984705	0.971226	1.0437	1.09961	0.944025
Q3V0C5	Ubiquitin carboxyl-terminal hydrolase 48 OS=Mus musculus OX=10090 GN=Usp48 PE=1 SV=2	9.551	3	3	5	3	3	1052	120.6	6.25	Usp48	1	1.18519	0.955187	0.897685	1.07477	0.989006	0.963155	0.808901
Q3V1H1	Cytoskeleton-associated protein 2 OS=Mus musculus OX=10090 GN=Ckap2 PE=1 SV=1	11.829	5	4	10	4	4	664	74	9.23	Ckap2	1	1.01284	1.15817	0.612097	0.841434	0.974774	0.972322	0.559674
Q3V1L4	Cytosolic purine 5'-nucleotidase OS=Mus musculus OX=10090 GN=Nt5c2 PE=1 SV=2	88.216	29	14	65	14	14	560	64.8	6.21	Nt5c2	1	0.95249	0.786627	0.880693	1.07203	1.02376	0.831137	0.897811
Q3V1T4	Prolyl 3-hydroxylase 1 OS=Mus musculus OX=10090 GN=P3h1 PE=1 SV=2	8.334	5	3	5	3	3	739	83.6	5.14	Lepre1; P3h1	1	0.949455	0.768909	0.784656	1.1408	0.97144	0.777273	0.84303
Q3V384	AFG1-like ATPase OS=Mus musculus OX=10090 GN=Afg1l PE=1 SV=1	9.262	5	3	7	3	3	480	54.3	8.03	Lace1; Afg1l	1	0.865292	0.912954	0.894414	0.977366	0.942017	1.04066	1.00068
Q3V3R1	Monofunctional C1-tetrahydrofolate synthase, mitochondrial OS=Mus musculus OX=10090 GN=Mthfd1l PE=1 SV=2	217.44	46	40	175	39	39	977	105.7	7.02	Mthfd1l	1	0.928703	0.978288	0.904682	0.985725	0.944916	1.03529	0.910492
Q3V4B5	COMM domain-containing protein 6 OS=Mus musculus OX=10090 GN=Commd6 PE=1 SV=1	32.576	77	6	30	6	6	87	9.8	5.38	Commd6	1	0.943053	0.811643	0.835969	1.1301	1.07964	0.88279	0.914718
Q4FZC9	Nesprin-3 OS=Mus musculus OX=10090 GN=Syne3 PE=1 SV=1	123.306	31	23	64	23	23	975	112	6.33	4831426I19Rik; Syne3	1	0.889266	0.807193	0.547912	0.952489	0.850637	0.781314	0.469661
Q4KML4	Costars family protein ABRACL OS=Mus musculus OX=10090 GN=Abracl PE=1 SV=1	12.346	27	2	18	2	2	81	9	5.8	3110003A17Rik; Abracl	1	0.909921	0.899266	0.97388	1.06307	0.973524	0.904986	0.996334
Q4KMM3	Oxidation resistance protein 1 OS=Mus musculus OX=10090 GN=Oxr1 PE=1 SV=3	108.893	32	23	63	23	23	866	95.9	5.33	Oxr1	1	0.906397	0.753319	0.84016	1.14547	1.02445	0.844226	0.916084
Q4LDD4	Arf-GAP with Rho-GAP domain, ANK repeat and PH domain-containing protein 1 OS=Mus musculus OX=10090 GN=Arap1 PE=1 SV=2	143.251	31	35	111	35	35	1452	162.2	6.18	Arap1	1	1.00948	0.978831	1.32221	1.08407	1.07912	1.02751	1.29445
Q4PJX1	Protein odr-4 homolog OS=Mus musculus OX=10090 GN=Odr4 PE=1 SV=2	53.314	33	12	35	12	12	447	50	6.14	BC003331	1	0.913253	0.874697	0.83562	0.939896	0.876262	0.916809	0.802986
Q4QRL3	Coiled-coil domain-containing protein 88B OS=Mus musculus OX=10090 GN=Ccdc88b PE=1 SV=2	119.515	22	28	62	28	28	1481	166.5	5.33	Ccdc88b	1	1.01189	0.939624	0.914063	1.038	0.948441	0.949124	0.851832
Q4VA53	Sister chromatid cohesion protein PDS5 homolog B OS=Mus musculus OX=10090 GN=Pds5b PE=1 SV=1	149.775	32	41	110	36	36	1446	164.3	8.5	Pds5b	1	0.953508	0.964043	0.867695	1.01678	0.946269	0.986368	0.858375
Q4VAA2	Protein CDV3 OS=Mus musculus OX=10090 GN=Cdv3 PE=1 SV=2	88.869	62	16	71	16	16	281	29.7	6.1	Cdv3	1	0.942176	0.891556	0.917445	1.01123	0.981692	0.869464	0.892173
Q4VBD2	Transmembrane anterior posterior transformation protein 1 OS=Mus musculus OX=10090 GN=Tapt1 PE=1 SV=2	8.009	3	1	7	1	1	564	63.9	8.22	Tapt1	1	0.910555	1.11806	1.21352	0.839868	0.812457	0.970015	1.1632
Q4VBE8	WD repeat-containing protein 18 OS=Mus musculus OX=10090 GN=Wdr18 PE=1 SV=1	43.16	24	10	37	10	10	431	47.2	6.89	Wdr18	1	0.926973	0.967233	0.782035	0.965998	0.949014	1.06056	0.781514
Q4VC33	Macrophage erythroblast attacher OS=Mus musculus OX=10090 GN=Maea PE=1 SV=1	38.546	21	8	19	8	8	396	45.3	8.69	Maea	1	0.93557	0.873078	0.900096	1.03062	0.995742	0.970534	0.84846
Q501J6	Probable ATP-dependent RNA helicase DDX17 OS=Mus musculus OX=10090 GN=Ddx17 PE=1 SV=1	224.793	50	33	229	24	24	650	72.4	8.59	Ddx17	1	0.996659	0.919584	0.870389	0.987134	0.970166	0.936239	0.875064
Q504P2	C-type lectin domain family 12 member A OS=Mus musculus OX=10090 GN=Clec12a PE=2 SV=1	45.084	34	10	45	10	10	267	30.7	7.77	Clec12a	1	0.876398	0.97736	0.825225	0.905037	0.86323	0.998351	0.749441
Q505B7	Protein archease OS=Mus musculus OX=10090 GN=Zbtb8os PE=1 SV=2	12.916	20	4	14	4	4	168	19.7	4.56	Zbtb8os	1	0.903353	0.771094	0.761286	1.08704	0.973283	0.797452	0.789707
Q505D1	Serine/threonine-protein phosphatase 6 regulatory ankyrin repeat subunit A OS=Mus musculus OX=10090 GN=Ankrd28 PE=1 SV=1	19.626	6	5	10	3	3	1053	112.8	6.27	Ankrd28	1	0.882682	0.7271	0.770513	1.05232	0.931228	0.732393	0.787306
Q505D7	Optic atrophy 3 protein homolog OS=Mus musculus OX=10090 GN=Opa3 PE=1 SV=1	10.041	18	3	6	3	3	179	20.1	8.34	Opa3	1	0.997844	0.897725	0.859383	0.897994	0.855661	0.903439	0.919922
Q505F5	Leucine-rich repeat-containing protein 47 OS=Mus musculus OX=10090 GN=Lrrc47 PE=1 SV=1	110.311	55	22	80	22	22	581	63.6	8.1	Lrrc47	1	0.929458	0.839422	0.86047	1.0578	0.992666	0.837085	0.847008
Q52KI8	Serine/arginine repetitive matrix protein 1 OS=Mus musculus OX=10090 GN=Srrm1 PE=1 SV=2	126.345	31	25	105	25	25	946	106.8	11.87	Srrm1	1	0.988371	0.96387	0.955173	1.01028	1.0015	1.01442	0.938631
Q569Z5	Probable ATP-dependent RNA helicase DDX46 OS=Mus musculus OX=10090 GN=Ddx46 PE=1 SV=2	144.146	39	38	139	38	38	1032	117.4	9.26	Ddx46	1	0.993009	0.878398	0.831152	1.03134	0.994356	0.904957	0.822863
Q569Z6	Thyroid hormone receptor-associated protein 3 OS=Mus musculus OX=10090 GN=Thrap3 PE=1 SV=1	159.372	34	33	164	32	32	951	108.1	10.17	Thrap3	1	1.03409	1.14308	0.985752	0.993023	1.01884	1.18511	0.970962
Q56A08	G-patch domain and KOW motifs-containing protein OS=Mus musculus OX=10090 GN=Gpkow PE=1 SV=2	23.622	14	7	16	7	7	488	53.8	8.07	Gpkow	1	1.01534	1.06461	1.1817	1.04661	1.02792	1.04784	1.15933
Q571E4	N-acetylgalactosamine-6-sulfatase OS=Mus musculus OX=10090 GN=Galns PE=1 SV=2	56.261	25	13	50	12	12	520	57.6	6.52	Galns	1	0.914102	0.875447	0.908142	1.08438	0.976858	1.01288	1.03313
Q571I9	Aldehyde dehydrogenase family 16 member A1 OS=Mus musculus OX=10090 GN=Aldh16a1 PE=1 SV=2	102.712	27	16	84	16	16	802	84.7	6.32	Aldh16a1	1	0.97892	0.84206	0.870523	1.0398	1.0065	0.870266	0.890307
Q58A65	C-Jun-amino-terminal kinase-interacting protein 4 OS=Mus musculus OX=10090 GN=Spag9 PE=1 SV=2	165.626	30	35	138	35	35	1321	146.1	5.15	Spag9	1	1.00287	0.948608	1.05177	0.965952	1.03641	0.901997	1.03775
Q59J78	NADH dehydrogenase [ubiquinone] 1 alpha subcomplex assembly factor 2 OS=Mus musculus OX=10090 GN=Ndufaf2 PE=1 SV=1	29.39	48	8	24	8	8	168	19.6	8.25	Ndufaf2	1	0.900884	0.975152	0.777113	0.915536	0.874875	0.948013	0.732592
Q5BLK4	Terminal uridylyltransferase 7 OS=Mus musculus OX=10090 GN=Zcchc6 PE=1 SV=3	41.977	9	11	21	10	10	1491	169	6.65	Zcchc6	1	1.086	1.0818	1.15194	0.961433	1.10147	1.10002	1.16605
Q5DTM8	E3 ubiquitin-protein ligase BRE1A OS=Mus musculus OX=10090 GN=Rnf20 PE=1 SV=2	56.395	16	14	24	11	11	973	113.5	5.96	Rnf20	1	0.938222	0.886204	0.806308	1.01439	0.969617	0.973073	0.852399
Q5DTW7	Uncharacterized protein KIAA1551 OS=Mus musculus OX=10090 GN=Kiaa1551 PE=1 SV=2	6.435	1	2	4	2	2	1521	168.9	7.44	2810474O19Rik	1	0.808118	0.86003	0.904504	1.00136	0.925884	0.982451	0.921564
Q5DU14	Unconventional myosin-XVI OS=Mus musculus OX=10090 GN=Myo16 PE=1 SV=2	1.833	0	1	3	0	1	1919	211.2	6.9	Myo16	1	0.931833	0.990057	0.971831	0.899151	0.868944	0.981296	0.923435
Q5DU25	IQ motif and SEC7 domain-containing protein 2 OS=Mus musculus OX=10090 GN=Iqsec2 PE=1 SV=3	30.349	8	11	23	7	7	1478	161.7	8.56	Iqsec2	1	1.14507	1.24821	1.27697	1.08684	1.30276	1.06458	1.27472
Q5DU37	Zinc finger FYVE domain-containing protein 26 OS=Mus musculus OX=10090 GN=Zfyve26 PE=1 SV=2	22.023	3	6	8	6	6	2529	282.8	6.21	Zfyve26	1	0.908621	0.817164	0.783913	0.942324	0.956417	0.863277	0.910544
Q5EG47	5'-AMP-activated protein kinase catalytic subunit alpha-1 OS=Mus musculus OX=10090 GN=Prkaa1 PE=1 SV=2	75.791	42	21	62	21	21	559	63.9	8.12	Prkaa1	1	0.920014	0.791386	0.868288	1.08713	0.97142	0.829929	0.887446
Q5F2E7	Nuclear fragile X mental retardation-interacting protein 2 OS=Mus musculus OX=10090 GN=Nufip2 PE=1 SV=1	70.432	27	17	39	17	17	692	75.6	8.7	Nufip2	1	1.23969	1.34141	1.83905	1.08177	1.21825	1.41472	1.82607
Q5F2E8	Serine/threonine-protein kinase TAO1 OS=Mus musculus OX=10090 GN=Taok1 PE=1 SV=1	47.091	10	12	36	7	7	1001	116	7.55	Taok1	1	0.948417	0.869396	0.93668	0.949323	1.00708	0.864679	0.942164
Q5FWI3	Cell surface hyaluronidase OS=Mus musculus OX=10090 GN=Tmem2 PE=1 SV=1	41.61	12	14	26	14	14	1383	153.7	7.78	Tmem2	1	1.34805	1.64611	1.12849	1.02313	1.40504	1.58955	1.06911
Q5FWK3	Rho GTPase-activating protein 1 OS=Mus musculus OX=10090 GN=Arhgap1 PE=1 SV=1	103.351	49	16	91	16	16	439	50.4	6.44	Arhgap1	1	0.895045	0.759547	0.879404	1.08726	0.951559	0.826402	0.89533
Q5H8C4	Vacuolar protein sorting-associated protein 13A OS=Mus musculus OX=10090 GN=Vps13a PE=1 SV=1	22.465	3	8	11	8	8	3166	359.2	6.19	Vps13a	1	1.03363	1.25331	1.30677	1.07675	1.16175	1.38163	1.2967
Q5HZI9	Solute carrier family 25 member 51 OS=Mus musculus OX=10090 GN=Slc25a51 PE=1 SV=1	12.193	15	4	11	4	4	298	33.7	9.66	Mcart1; Slc25a51	1	0.877005	0.868336	0.873971	0.9571	0.847756	0.913629	0.869344
Q5HZJ0	Ribonuclease 3 OS=Mus musculus OX=10090 GN=Drosha PE=1 SV=1	4.759	1	1	4	1	1	1373	158.7	7.87	Drosha	1	0.800268	1.02542	0.84517	0.971742	0.839452	1.10074	0.799351
Q5I012	Putative sodium-coupled neutral amino acid transporter 10 OS=Mus musculus OX=10090 GN=Slc38a10 PE=1 SV=2	80.599	26	20	49	20	20	1090	117.1	5.96	Slc38a10	1	0.96204	0.95913	0.81894	1.12274	1.01962	1.1085	0.928973
Q5KU39	Vacuolar protein sorting-associated protein 41 homolog OS=Mus musculus OX=10090 GN=Vps41 PE=1 SV=1	82.23	28	21	60	21	21	853	98.5	5.81	Vps41	1	0.933067	0.827131	0.819761	0.990762	0.92372	0.857184	0.860004
Q5M8N0	CB1 cannabinoid receptor-interacting protein 1 OS=Mus musculus OX=10090 GN=Cnrip1 PE=1 SV=1	41.34	53	6	21	6	6	164	18.6	7.96	Cnrip1	1	1.0224	0.796578	1.11544	1.82419	1.62755	1.43955	1.59165
Q5NBU8	XIAP-associated factor 1 OS=Mus musculus OX=10090 GN=Xaf1 PE=1 SV=3	31.242	28	6	22	6	6	273	31.1	8.54	Xaf1	1	1.29505	1.6218	1.86657	0.924609	1.28348	1.53867	1.77296
Q5NC05	Transcription termination factor 2 OS=Mus musculus OX=10090 GN=Ttf2 PE=1 SV=2	33.437	11	10	16	10	10	1138	125.5	8.9	Ttf2	1	1.05442	0.860571	0.827376	1.17881	1.05477	0.889846	0.792874
Q5NCQ5	2-(3-amino-3-carboxypropyl)histidine synthase subunit 1 OS=Mus musculus OX=10090 GN=Dph1 PE=1 SV=1	3.843	3	2	4	1	1	438	48	6.84	Dph1	1	0.866429	0.843656	0.558516	1.28703	1.17304	0.775557	0.606902
Q5ND34	WD repeat-containing protein 81 OS=Mus musculus OX=10090 GN=Wdr81 PE=1 SV=2	137.588	21	27	81	27	27	1934	211.8	5.77	Wdr81	1	0.938047	0.786358	0.841034	1.06251	0.999282	0.840117	0.839743
Q5PRF0	HEAT repeat-containing protein 5A OS=Mus musculus OX=10090 GN=Heatr5a PE=1 SV=2	99.171	15	26	63	24	24	2038	219.8	6.76	Heatr5a	1	0.907819	0.777282	0.833821	1.09739	1.0152	0.866741	0.841361
Q5PSV9	Mediator of DNA damage checkpoint protein 1 OS=Mus musculus OX=10090 GN=Mdc1 PE=1 SV=1	27.365	7	8	19	8	8	1707	184.6	5.19	Mdc1	1	0.906074	0.990134	0.706212	0.95237	0.901292	0.993007	0.631091
Q5RJI5	Serine/threonine-protein kinase BRSK1 OS=Mus musculus OX=10090 GN=Brsk1 PE=1 SV=1	2.465	1	1	7	1	1	778	85.1	9.32	Brsk1	1	0.811769	0.659031	0.660099	1.0214	0.828886	0.67838	0.631297
Q5RKZ7	Molybdenum cofactor biosynthesis protein 1 OS=Mus musculus OX=10090 GN=Mocs1 PE=1 SV=2	6.827	3	2	6	2	2	636	69.8	9.14	Mocs1	1	1.02662	1.06509	1.30347	0.919475	0.863404	1.31893	1.2632
Q5RL79	Keratinocyte-associated protein 2 OS=Mus musculus OX=10090 GN=Krtcap2 PE=1 SV=2	19.429	13	1	7	1	1	136	14.7	9.61	Krtcap2	1	0.836134	0.908235	0.824784	0.979207	0.947917	0.932716	0.811533
Q5SF07	Insulin-like growth factor 2 mRNA-binding protein 2 OS=Mus musculus OX=10090 GN=Igf2bp2 PE=1 SV=1	10.244	6	3	9	3	3	592	65.5	8.03	Igf2bp2	1	0.980505	1.05595	1.27588	1.06398	0.96943	1.17138	1.44741
Q5SFM8	RNA-binding protein 27 OS=Mus musculus OX=10090 GN=Rbm27 PE=1 SV=3	58.902	15	13	34	12	12	1060	118.5	9.19	Rbm27	1	0.945474	0.968842	0.911004	0.9639	0.984103	1.00182	0.874596
Q5SNZ0	Girdin OS=Mus musculus OX=10090 GN=Ccdc88a PE=1 SV=2	37.667	8	12	19	12	12	1873	215.8	6.24	Ccdc88a	1	0.939956	0.782805	0.792933	1.03214	1.0096	0.835298	0.805964
Q5SQX6	Cytoplasmic FMR1-interacting protein 2 OS=Mus musculus OX=10090 GN=Cyfip2 PE=1 SV=2	147.84	21	23	168	0	23	1253	145.6	7.05	Cyfip2	1	0.978492	0.865872	0.962526	1.0183	0.999124	0.881094	0.920404
Q5SSH7	Zinc finger ZZ-type and EF-hand domain-containing protein 1 OS=Mus musculus OX=10090 GN=Zzef1 PE=1 SV=2	68.791	8	22	50	21	21	2924	328.1	6.11	Zzef1	1	0.915335	0.842543	0.79892	1.04456	0.952796	0.857151	0.785037
Q5SSL4	Active breakpoint cluster region-related protein OS=Mus musculus OX=10090 GN=Abr PE=1 SV=1	179.594	46	32	160	32	32	859	97.6	6.58	Abr	1	0.980156	0.851055	0.978259	0.890306	0.879354	0.771422	0.901197
Q5SSW2	Proteasome activator complex subunit 4 OS=Mus musculus OX=10090 GN=Psme4 PE=1 SV=1	35.97	7	11	16	11	11	1843	211.1	7.01	Psme4	1	0.935151	0.890186	0.989412	1.01454	0.972408	0.924138	1.03815
Q5SSZ5	Tensin-3 OS=Mus musculus OX=10090 GN=Tns3 PE=1 SV=1	132.255	25	29	87	29	29	1440	155.5	6.65	Tns3	1	1.04126	1.02611	1.14028	0.983793	1.05567	1.03489	1.16504
Q5SUA5	Unconventional myosin-Ig OS=Mus musculus OX=10090 GN=Myo1g PE=1 SV=1	297.657	56	47	247	45	47	1024	117.2	8.59	Myo1g	1	0.990538	1.0445	0.881036	0.912327	0.937327	0.983044	0.79958
Q5SUC9	Protein SCO1 homolog, mitochondrial OS=Mus musculus OX=10090 GN=Sco1 PE=1 SV=1	9.607	11	4	10	4	4	284	31.6	8.47	Sco1	1	1.13713	1.21627	1.03914	1.00926	1.09421	1.29509	0.983847
Q5SUF2	Luc7-like protein 3 OS=Mus musculus OX=10090 GN=Luc7l3 PE=1 SV=1	71.502	29	13	55	13	13	432	51.4	9.77	Luc7l3	1	0.896614	0.836269	0.876923	0.977819	0.937248	0.851093	0.83957
Q5SUQ9	CST complex subunit CTC1 OS=Mus musculus OX=10090 GN=Ctc1 PE=1 SV=2	28.697	8	8	23	8	8	1212	133.9	8.12	Ctc1	1	0.959116	0.851406	0.751382	1.0455	0.994043	0.840032	0.715741
Q5SUR0	Phosphoribosylformylglycinamidine synthase OS=Mus musculus OX=10090 GN=Pfas PE=1 SV=1	118.923	26	23	77	23	23	1337	144.5	5.67	Pfas	1	0.920236	0.770437	0.739757	1.01569	0.939647	0.752034	0.715761
Q5SV66	Coiled-coil domain-containing protein 42 OS=Mus musculus OX=10090 GN=Ccdc42 PE=2 SV=2	2.133	2	1	4	1	1	316	38	8.18	Ccdc42	1	0.852734	0.881876	0.834669	1.04887	1.00629	0.838285	0.857328
Q5SV85	Synergin gamma OS=Mus musculus OX=10090 GN=Synrg PE=1 SV=1	67.321	15	16	31	16	16	1306	139.5	5.03	Synrg	1	1.00537	0.917447	0.938856	1.04492	0.995845	0.910016	0.941878
Q5SVQ0	Histone acetyltransferase KAT7 OS=Mus musculus OX=10090 GN=Kat7 PE=1 SV=1	31.147	13	6	15	5	5	613	70.6	8.72	Kat7; Myst2	1	0.835211	0.980705	0.921221	1.07191	0.917938	0.969247	0.941616
Q5SVR0	TBC1 domain family member 9B OS=Mus musculus OX=10090 GN=Tbc1d9b PE=1 SV=1	52.257	12	14	29	14	14	1263	141.7	5.29	Tbc1d9b	1	0.98739	0.941551	1.02286	1.08565	1.04866	0.943464	1.09734
Q5SW19	Clustered mitochondria protein homolog OS=Mus musculus OX=10090 GN=Cluh PE=1 SV=2	98.459	25	29	59	29	29	1315	148	6.02	1300001I01Rik; Cluh	1	0.878139	0.718975	0.630645	1.09094	0.971233	0.797134	0.663553
Q5SW28	Phosphoinositide 3-kinase regulatory subunit 5 OS=Mus musculus OX=10090 GN=Pik3r5 PE=1 SV=1	28.454	14	10	19	10	10	871	96.9	6.95	Pik3r5	1	1.43054	1.39431	1.1785	1.08069	1.5043	1.36254	1.16046
Q5SWD9	Pre-rRNA-processing protein TSR1 homolog OS=Mus musculus OX=10090 GN=Tsr1 PE=1 SV=1	12.421	6	4	11	4	4	803	92	6.99	Tsr1	1	0.971797	0.800228	0.661579	1.14571	0.982343	0.777226	0.757226
Q5SWU9	Acetyl-CoA carboxylase 1 OS=Mus musculus OX=10090 GN=Acaca PE=1 SV=1	174.715	23	45	118	45	45	2345	265.1	6.39	Acaca	1	0.922146	0.786249	0.776079	1.10028	1.00237	0.886922	0.810106
Q5SXY1	Cytospin-B OS=Mus musculus OX=10090 GN=Specc1 PE=1 SV=2	121.735	34	33	105	31	31	1067	118	6.64	Specc1	1	0.980852	0.88909	0.923806	1.0256	0.949515	0.854187	0.862175
Q5SYH2	Transmembrane protein 199 OS=Mus musculus OX=10090 GN=Tmem199 PE=1 SV=1	15.743	22	4	9	4	4	208	23.1	9.1	Tmem199	1	0.878001	1.03036	0.883523	1.35396	1.10611	0.902536	0.86903
Q5U3K5	Rab-like protein 6 OS=Mus musculus OX=10090 GN=Rabl6 PE=1 SV=2	34.401	15	9	14	9	9	725	79.8	5.53	Rabl6	1	1.06507	0.965678	1.05974	1.09067	1.01241	0.903745	0.94933
Q5U405	Transmembrane protease serine 13 OS=Mus musculus OX=10090 GN=Tmprss13 PE=2 SV=2	2.649	1	1	8	1	1	543	59.8	9.01	Tmprss13	1	1.19897	0.920235	0.978084	1.14286	0.964404	0.988082	1.104
Q5U4C3	Splicing factor, arginine/serine-rich 19 OS=Mus musculus OX=10090 GN=Scaf1 PE=1 SV=1	33.306	9	10	31	10	10	1256	133.8	9.45	Scaf1	1	0.900417	0.953295	0.907055	0.922229	0.880096	1.02077	0.911491
Q5U4D9	THO complex subunit 6 homolog OS=Mus musculus OX=10090 GN=Thoc6 PE=1 SV=1	19.942	18	5	13	5	5	341	37.3	7.12	Thoc6	1	0.848442	0.795166	0.704317	1.01197	0.932099	0.905891	0.719289
Q5U5M8	Biogenesis of lysosome-related organelles complex 1 subunit 3 OS=Mus musculus OX=10090 GN=Bloc1s3 PE=1 SV=1	30.32	33	5	13	5	5	195	20.4	4.92	Bloc1s3	1	0.928075	0.927101	0.833627	0.92067	1.01123	0.902474	0.905472
Q5XG71	Small subunit processome component 20 homolog OS=Mus musculus OX=10090 GN=Utp20 PE=1 SV=2	27.168	4	10	14	10	10	2788	317.5	8.09	Utp20	1	0.789421	0.881174	0.589355	0.981021	0.797045	0.857863	0.546932
Q5XG73	Acyl-CoA-binding domain-containing protein 5 OS=Mus musculus OX=10090 GN=Acbd5 PE=1 SV=1	39.651	20	10	34	10	10	508	56.6	5.41	Acbd5	1	0.934879	1.07301	0.912078	0.970582	0.991378	1.12027	0.943463
Q5XJE5	RNA polymerase-associated protein LEO1 OS=Mus musculus OX=10090 GN=Leo1 PE=1 SV=2	10.717	5	3	7	3	3	667	75.6	4.46	Leo1	1	0.965752	0.873357	0.788366	1.02846	0.965286	1.02801	0.777691
Q5XJY4	Presenilins-associated rhomboid-like protein, mitochondrial OS=Mus musculus OX=10090 GN=Parl PE=1 SV=1	14.704	13	5	13	5	5	377	41.9	9.92	Parl	1	0.829556	0.877143	0.781785	0.978722	0.894871	0.919887	0.717428
Q5XJY5	Coatomer subunit delta OS=Mus musculus OX=10090 GN=Arcn1 PE=1 SV=2	161.502	43	25	166	25	25	511	57.2	6.21	Arcn1	1	1.02332	0.915639	1.05158	1.07369	1.03647	0.936194	1.06118
Q5XKN4	Protein jagunal homolog 1 OS=Mus musculus OX=10090 GN=Jagn1 PE=1 SV=2	18.151	13	2	19	2	2	183	21.1	9.8	Jagn1	1	0.8841	0.929581	0.868288	0.957765	0.890021	0.924634	0.934738
Q5Y5T1	Palmitoyltransferase ZDHHC20 OS=Mus musculus OX=10090 GN=Zdhhc20 PE=1 SV=1	14.771	12	3	5	3	3	380	43.9	8.25	Zdhhc20	1	0.95482	1.22231	1.45892	0.844932	0.881577	1.09085	1.381
Q60520	Paired amphipathic helix protein Sin3a OS=Mus musculus OX=10090 GN=Sin3a PE=1 SV=3	147.299	31	30	81	30	30	1274	145	7.25	Sin3a	1	0.923399	0.988749	0.83598	0.983705	0.957066	1.00558	0.852604
Q60575	Kinesin-like protein KIF1B OS=Mus musculus OX=10090 GN=Kif1b PE=1 SV=2	53.681	10	18	40	13	13	1816	204	5.62	Kif1b	1	0.987744	0.901715	1.00661	1.02263	0.99164	0.974424	0.950007
Q60591	Nuclear factor of activated T-cells, cytoplasmic 2 OS=Mus musculus OX=10090 GN=Nfatc2 PE=1 SV=3	16.157	7	5	9	5	5	927	100	6.76	Nfatc2	1	0.788136	0.733049	0.912222	0.89975	0.764723	0.671444	0.745439
Q60596	DNA repair protein XRCC1 OS=Mus musculus OX=10090 GN=Xrcc1 PE=1 SV=2	10.667	7	4	12	4	4	631	68.9	6.33	Xrcc1	1	1.11681	0.975907	0.921195	1.23735	1.19253	1.09953	0.970993
Q60597	2-oxoglutarate dehydrogenase, mitochondrial OS=Mus musculus OX=10090 GN=Ogdh PE=1 SV=3	274.303	50	41	219	41	41	1023	116.4	6.83	Ogdh	1	0.9029	0.952819	0.831728	0.957066	0.90589	0.976342	0.826407
Q60605	Myosin light polypeptide 6 OS=Mus musculus OX=10090 GN=Myl6 PE=1 SV=3	137.534	63	10	245	7	9	151	16.9	4.65	Myl6	1	0.993599	0.857775	0.858862	0.993049	0.930584	0.833294	0.856298
Q60631	Growth factor receptor-bound protein 2 OS=Mus musculus OX=10090 GN=Grb2 PE=1 SV=1	112.769	64	12	149	12	12	217	25.2	6.32	Grb2	1	0.954725	0.86362	0.996234	1.06337	1.01354	0.920463	1.03345
Q60634	Flotillin-2 OS=Mus musculus OX=10090 GN=Flot2 PE=1 SV=2	58.608	33	13	30	13	13	428	47	5.2	Flot2	1	0.868162	0.871481	0.664014	0.94043	0.912127	0.783294	0.572667
Q60648	Ganglioside GM2 activator OS=Mus musculus OX=10090 GN=Gm2a PE=1 SV=2	43.235	30	5	47	5	5	193	20.8	5.9	Gm2a	1	0.856665	0.816018	0.69457	0.802342	0.741625	0.684525	0.580952
Q60649	Caseinolytic peptidase B protein homolog OS=Mus musculus OX=10090 GN=Clpb PE=1 SV=1	11.762	6	3	8	3	3	677	76	8.51	Clpb	1	0.863765	0.892553	0.665547	1.00196	0.984784	0.862315	0.703505
Q60664	Lymphoid-restricted membrane protein OS=Mus musculus OX=10090 GN=Lrmp PE=1 SV=1	27.294	14	7	15	7	7	539	59.6	5.12	Lrmp	1	0.898735	0.694565	0.831957	0.987473	0.766306	0.845359	0.738846
Q60668	Heterogeneous nuclear ribonucleoprotein D0 OS=Mus musculus OX=10090 GN=Hnrnpd PE=1 SV=2	94.225	40	14	109	12	12	355	38.3	7.81	Hnrnpd	1	0.931583	0.877417	0.830625	1.01587	0.851528	0.857626	0.839465
Q60676	Serine/threonine-protein phosphatase 5 OS=Mus musculus OX=10090 GN=Ppp5c PE=1 SV=3	75.683	38	20	63	20	20	499	56.8	6.2	Ppp5c	1	0.901689	0.780523	0.797696	1.06533	0.970552	0.797055	0.826347
Q60680	Inhibitor of nuclear factor kappa-B kinase subunit alpha OS=Mus musculus OX=10090 GN=Chuk PE=1 SV=1	33.469	13	10	21	9	9	745	84.7	6.77	Chuk	1	0.815349	0.764119	0.772038	0.927586	0.847393	0.758275	0.784478
Q60692	Proteasome subunit beta type-6 OS=Mus musculus OX=10090 GN=Psmb6 PE=1 SV=3	48.695	38	6	57	6	6	238	25.4	5.11	Psmb6	1	0.923591	0.782029	0.783771	0.991837	0.893321	0.769453	0.769982
Q60710	Deoxynucleoside triphosphate triphosphohydrolase SAMHD1 OS=Mus musculus OX=10090 GN=Samhd1 PE=1 SV=2	240.513	69	38	267	38	38	627	72.6	7.96	Samhd1	1	1.16144	1.23697	1.63486	0.927104	1.15231	1.20933	1.48065
Q60714	Long-chain fatty acid transport protein 1 OS=Mus musculus OX=10090 GN=Slc27a1 PE=1 SV=1	13.727	6	3	6	3	3	646	71.2	8.38	Slc27a1	1	0.785647	0.878815	0.769598	0.933556	0.827969	0.927872	0.853238
Q60715	Prolyl 4-hydroxylase subunit alpha-1 OS=Mus musculus OX=10090 GN=P4ha1 PE=1 SV=2	110.311	47	21	95	21	21	534	60.9	5.9	P4ha1	1	0.947842	1.08717	1.20038	0.922619	0.877737	1.11424	1.13698
Q60737	Casein kinase II subunit alpha OS=Mus musculus OX=10090 GN=Csnk2a1 PE=1 SV=2	59.093	36	12	44	11	11	391	45.1	7.74	Csnk2a1	1	0.972875	0.881983	0.872918	1.05175	1.02738	0.9253	0.885343
Q60739	BAG family molecular chaperone regulator 1 OS=Mus musculus OX=10090 GN=Bag1 PE=1 SV=3	48.956	30	11	44	11	11	355	39.7	8.46	Bag1	1	0.977228	0.868072	0.851795	1.13006	1.06627	0.904445	0.877869
Q60749	KH domain-containing, RNA-binding, signal transduction-associated protein 1 OS=Mus musculus OX=10090 GN=Khdrbs1 PE=1 SV=2	82.961	30	11	91	9	9	443	48.3	8.72	Khdrbs1	1	1.10399	1.17308	0.932809	1.0161	1.08414	1.26853	0.957364
Q60759	Glutaryl-CoA dehydrogenase, mitochondrial OS=Mus musculus OX=10090 GN=Gcdh PE=1 SV=2	24.38	16	6	15	6	6	438	48.6	8.73	Gcdh	1	0.95018	1.0548	0.902516	1.00223	0.970068	1.10855	0.84757
Q60765	Cyclic AMP-dependent transcription factor ATF-3 OS=Mus musculus OX=10090 GN=Atf3 PE=2 SV=1	9.055	19	4	12	4	4	181	20.7	8.56	Atf3	1	1.67878	2.41822	1.7225	1.03272	1.95934	2.65131	1.53946
Q60766	Immunity-related GTPase family M protein 1 OS=Mus musculus OX=10090 GN=Irgm1 PE=1 SV=1	116.443	44	15	120	15	15	409	46.5	8.28	Irgm1	1	1.53334	1.84165	1.71139	0.954625	1.50392	1.84563	1.71107
Q60770	Syntaxin-binding protein 3 OS=Mus musculus OX=10090 GN=Stxbp3 PE=1 SV=1	117.429	41	23	84	22	22	592	67.9	8.02	Stxbp3a; Stxbp3	1	1.03374	1.15758	1.20104	0.969898	1.0486	1.17402	1.23365
Q60772	Cyclin-dependent kinase 4 inhibitor C OS=Mus musculus OX=10090 GN=Cdkn2c PE=1 SV=1	14.369	27	5	12	5	5	168	18.1	6	Cdkn2c	1	0.978015	0.823553	0.758497	1.11054	0.993581	0.84299	0.783247
Q60775	ETS-related transcription factor Elf-1 OS=Mus musculus OX=10090 GN=Elf1 PE=1 SV=1	17.502	14	5	10	4	4	612	66.2	4.97	Elf1	1	1.30254	1.06008	0.689964	1.19577	1.16258	0.967401	0.653859
Q60780	Growth arrest-specific protein 7 OS=Mus musculus OX=10090 GN=Gas7 PE=1 SV=1	75.299	40	17	71	16	17	421	48.1	7.83	Gas7	1	1.24069	1.40389	1.95461	0.953688	1.28516	1.43964	1.91452
Q60787	Lymphocyte cytosolic protein 2 OS=Mus musculus OX=10090 GN=Lcp2 PE=1 SV=2	50.19	25	10	28	10	10	533	60.2	6.21	Lcp2	1	1.97478	2.4312	2.69451	1.1273	1.97439	2.29037	2.4321
Q60790	Ras GTPase-activating protein 3 OS=Mus musculus OX=10090 GN=Rasa3 PE=1 SV=2	89.036	34	24	70	24	24	834	95.9	7.34	Rasa3	1	0.845302	0.814866	0.656526	1.05959	0.904206	0.819648	0.647048
Q60806	Serine/threonine-protein kinase PLK3 OS=Mus musculus OX=10090 GN=Plk3 PE=1 SV=2	2.389	1	1	3	1	1	631	70	8.97	Plk3	1	1.0553	0.681311	1.26977	1.13106	1.23361	0.819503	1.30575
Q60809	CCR4-NOT transcription complex subunit 7 OS=Mus musculus OX=10090 GN=Cnot7 PE=1 SV=1	9.421	5	1	3	1	1	285	32.7	4.84	Cnot7	1	0.909098	0.725969	0.633766	1.05244	1.12926	0.690144	0.634838
Q60817	Nascent polypeptide-associated complex subunit alpha OS=Mus musculus OX=10090 GN=Naca PE=1 SV=1	73.056	33	5	70	0	5	215	23.4	4.56	Naca	1	0.874666	0.800371	0.798444	1.04151	0.911862	0.805589	0.800417
Q60823	RAC-beta serine/threonine-protein kinase OS=Mus musculus OX=10090 GN=Akt2 PE=1 SV=1	32.642	24	11	22	7	7	481	55.7	6.37	Akt2	1	0.897338	0.825864	0.793191	1.07044	1.00112	0.874041	0.778264
Q60838	Segment polarity protein dishevelled homolog DVL-2 OS=Mus musculus OX=10090 GN=Dvl2 PE=1 SV=2	10.504	5	3	6	2	2	736	78.8	5.96	Dvl2	1	0.869808	0.613601	0.629653	1.15314	0.949242	0.71925	0.680016
Q60848	Lymphocyte-specific helicase OS=Mus musculus OX=10090 GN=Hells PE=1 SV=2	21.341	10	8	14	8	8	821	95.1	8	Hells	1	0.776081	0.625593	0.361482	1.05984	0.796838	0.605725	0.359162
Q60854	Serpin B6 OS=Mus musculus OX=10090 GN=Serpinb6 PE=1 SV=1	178.857	68	21	219	21	21	378	42.6	5.74	Serpinb6a	1	1.85356	3.33733	5.77837	1.55674	2.43544	3.26212	5.81243
Q60855	Receptor-interacting serine/threonine-protein kinase 1 OS=Mus musculus OX=10090 GN=Ripk1 PE=1 SV=1	99.067	34	23	94	23	23	656	74.8	6.47	Ripk1	1	0.912744	0.777714	0.83556	1.0592	0.981929	0.820491	0.825531
Q60864	Stress-induced-phosphoprotein 1 OS=Mus musculus OX=10090 GN=Stip1 PE=1 SV=1	273.005	58	38	326	38	38	543	62.5	6.8	Stip1	1	1.00505	0.862139	0.881522	1.06717	1.01845	0.887353	0.885311
Q60865	Caprin-1 OS=Mus musculus OX=10090 GN=Caprin1 PE=1 SV=2	154.625	23	13	140	13	13	707	78.1	5.25	Caprin1	1	1.01156	0.954011	0.907277	1.0766	1.02737	0.990018	0.915898
Q60870	Receptor expression-enhancing protein 5 OS=Mus musculus OX=10090 GN=Reep5 PE=1 SV=1	32.72	19	5	64	5	5	185	21	8.38	Reep5	1	0.926442	1.0068	0.924939	0.964367	0.914807	1.03604	0.890027
Q60872	Eukaryotic translation initiation factor 1A OS=Mus musculus OX=10090 GN=Eif1a PE=2 SV=3	53.973	49	7	71	1	1	144	16.5	5.24	Eif1a	1	0.932952	0.81964	0.849778	1.0587	0.998245	0.863974	0.877486
Q60875	Rho guanine nucleotide exchange factor 2 OS=Mus musculus OX=10090 GN=Arhgef2 PE=1 SV=4	193.966	47	35	133	35	35	985	111.9	7.25	Arhgef2	1	0.886238	0.829704	0.949733	1.02917	0.911173	0.889263	0.949662
Q60899	ELAV-like protein 2 OS=Mus musculus OX=10090 GN=Elavl2 PE=2 SV=1	2.394	2	1	3	0	1	360	39.6	9.13	Elavl2	1	1.0442	1.02556	1.00771	1.14176	1.01164	1.02793	1.03216
Q60900	ELAV-like protein 3 OS=Mus musculus OX=10090 GN=Elavl3 PE=1 SV=1	2.394	2	1	3	0	1	367	39.5	9.28	Elavl3	1	1.0442	1.02556	1.00771	1.14176	1.01164	1.02793	1.03216
Q60902	Epidermal growth factor receptor substrate 15-like 1 OS=Mus musculus OX=10090 GN=Eps15l1 PE=1 SV=3	155.522	31	23	104	23	23	907	99.2	5.02	Eps15l1	1	0.90574	0.806326	0.843572	1.05012	0.953417	0.863255	0.869797
Q60930	Voltage-dependent anion-selective channel protein 2 OS=Mus musculus OX=10090 GN=Vdac2 PE=1 SV=2	99.569	44	10	105	10	10	295	31.7	7.49	Vdac2	1	0.649187	0.880578	0.597363	0.854062	0.615266	0.528792	0.446304
Q60931	Voltage-dependent anion-selective channel protein 3 OS=Mus musculus OX=10090 GN=Vdac3 PE=1 SV=1	57.89	29	7	61	6	6	283	30.7	8.79	Vdac3	1	0.621968	0.813604	0.615288	0.955281	0.639656	0.584512	0.503585
Q60932	Voltage-dependent anion-selective channel protein 1 OS=Mus musculus OX=10090 GN=Vdac1 PE=1 SV=3	86.275	40	10	81	9	9	296	32.3	8.43	Vdac1	1	0.62339	0.961158	0.595527	0.821144	0.592529	0.455532	0.420415
Q60949	TBC1 domain family member 1 OS=Mus musculus OX=10090 GN=Tbc1d1 PE=1 SV=3	39.062	9	10	19	10	10	1255	141.9	7.24	Tbc1d1	1	1.04217	0.970248	0.974472	0.993237	1.04864	0.98484	0.969898
Q60953	Protein PML OS=Mus musculus OX=10090 GN=Pml PE=1 SV=3	123.463	33	22	76	22	22	885	98.2	5.63	Pml	1	1.06477	1.30277	1.06604	1.00555	1.11471	1.2887	1.06505
Q60960	Importin subunit alpha-5 OS=Mus musculus OX=10090 GN=Kpna1 PE=1 SV=2	95.305	30	15	61	8	8	538	60.1	5.01	Kpna1	1	0.893272	0.756895	0.682412	0.962773	0.915045	0.79386	0.69588
Q60967	Bifunctional 3'-phosphoadenosine 5'-phosphosulfate synthase 1 OS=Mus musculus OX=10090 GN=Papss1 PE=1 SV=1	90.777	38	19	69	18	18	624	70.7	6.77	Papss1	1	0.919907	0.779575	0.793815	1.03083	0.96065	0.779031	0.77948
Q60972	Histone-binding protein RBBP4 OS=Mus musculus OX=10090 GN=Rbbp4 PE=1 SV=5	88.551	46	13	90	7	7	425	47.6	4.89	Rbbp4	1	0.991428	0.955448	0.819805	1.02786	0.976086	0.958015	0.782149
Q60973	Histone-binding protein RBBP7 OS=Mus musculus OX=10090 GN=Rbbp7 PE=1 SV=1	91.48	41	14	92	8	8	425	47.8	5.05	Rbbp7	1	0.947114	0.854979	0.676442	1.03645	0.953586	0.900072	0.688702
Q60996	Serine/threonine-protein phosphatase 2A 56 kDa regulatory subunit gamma isoform OS=Mus musculus OX=10090 GN=Ppp2r5c PE=1 SV=2	35.925	21	10	34	9	9	524	60.8	6.64	Ppp2r5c	1	0.924236	0.730351	0.677817	1.01636	0.876783	0.747378	0.69766
Q61024	Asparagine synthetase [glutamine-hydrolyzing] OS=Mus musculus OX=10090 GN=Asns PE=1 SV=3	92.406	39	18	76	18	18	561	64.2	6.58	Asns	1	0.974194	0.863923	0.827866	1.01815	0.974877	0.874547	0.873215
Q61026	Nuclear receptor coactivator 2 OS=Mus musculus OX=10090 GN=Ncoa2 PE=1 SV=3	2.097	1	1	4	0	1	1462	158.4	6.68	Ncoa2	1	0.854697	0.74834	0.86361	1.03422	0.784701	0.712521	0.79628
Q61029	Lamina-associated polypeptide 2, isoforms beta/delta/epsilon/gamma OS=Mus musculus OX=10090 GN=Tmpo PE=1 SV=4	193.536	54	18	231	10	10	452	50.3	9.45	Tmpo	1	1.0343	1.12791	0.918943	1.04222	1.0249	1.191	0.907807
Q61033	Lamina-associated polypeptide 2, isoforms alpha/zeta OS=Mus musculus OX=10090 GN=Tmpo PE=1 SV=4	229.152	61	29	223	21	21	693	75.1	8.05	Tmpo	1	1.02674	1.10732	0.900861	1.00637	0.998458	1.09771	0.870511
Q61035	Histidine--tRNA ligase, cytoplasmic OS=Mus musculus OX=10090 GN=Hars PE=1 SV=2	125.474	50	24	125	21	21	509	57.4	6	Hars	1	0.89326	0.773049	0.825255	1.03305	0.956164	0.795311	0.811958
Q61048	WW domain-binding protein 4 OS=Mus musculus OX=10090 GN=Wbp4 PE=1 SV=4	14.864	9	3	11	3	3	376	42.1	7.36	Wbp4	1	0.980436	0.916556	0.855109	1.00643	1.05157	0.940675	0.828505
Q61072	Disintegrin and metalloproteinase domain-containing protein 9 OS=Mus musculus OX=10090 GN=Adam9 PE=1 SV=2	106.079	23	15	73	15	15	845	92	7.47	Adam9	1	0.909757	0.968556	0.870042	1.00248	0.913865	0.964445	0.796891
Q61074	Protein phosphatase 1G OS=Mus musculus OX=10090 GN=Ppm1g PE=1 SV=3	78.318	29	12	91	12	12	542	58.7	4.39	Ppm1g	1	0.918738	0.794389	0.795951	1.06844	0.971648	0.809158	0.784886
Q61081	Hsp90 co-chaperone Cdc37 OS=Mus musculus OX=10090 GN=Cdc37 PE=1 SV=1	108.748	39	14	109	14	14	379	44.6	5.34	Cdc37	1	0.897746	0.79006	0.790713	1.01974	0.951549	0.807081	0.776305
Q61083	Mitogen-activated protein kinase kinase kinase 2 OS=Mus musculus OX=10090 GN=Map3k2 PE=1 SV=2	6.678	3	2	6	2	2	619	69.5	8.46	Map3k2	1	0.795523	0.717466	0.944501	1.01238	0.91703	0.767938	0.863603
Q61093	Cytochrome b-245 heavy chain OS=Mus musculus OX=10090 GN=Cybb PE=1 SV=1	178.763	46	26	204	26	26	570	65.3	7.72	Cybb	1	1.17499	1.55563	1.64758	0.910176	1.17063	1.6122	1.55333
Q61102	ATP-binding cassette sub-family B member 7, mitochondrial OS=Mus musculus OX=10090 GN=Abcb7 PE=1 SV=3	78.238	25	17	62	17	17	752	82.5	9.32	Abcb7	1	0.917993	0.916397	0.802608	0.926703	0.851859	0.897896	0.745568
Q61103	Zinc finger protein ubi-d4 OS=Mus musculus OX=10090 GN=Dpf2 PE=1 SV=1	55.218	32	10	36	10	10	391	44.2	6.47	Dpf2	1	0.966676	1.08085	0.915444	0.99656	0.989973	1.08771	0.921159
Q61107	Guanylate-binding protein 4 OS=Mus musculus OX=10090 GN=Gbp4 PE=1 SV=1	114.973	41	23	75	23	23	620	70.8	6.64	Gbp3	1	2.40665	3.67731	3.92362	0.9469	2.61721	3.68554	3.7554
Q61112	45 kDa calcium-binding protein OS=Mus musculus OX=10090 GN=Sdf4 PE=1 SV=1	22.028	24	7	10	7	7	361	42	4.96	Sdf4	1	1.11051	0.876778	1.00514	1.12071	1.16894	0.972811	0.987579
Q61124	Battenin OS=Mus musculus OX=10090 GN=Cln3 PE=1 SV=2	6.794	4	2	10	2	2	438	47.6	5.44	Cln3	1	1.06163	1.02797	1.06256	1.05055	1.07127	1.12602	1.05124
Q61136	Serine/threonine-protein kinase PRP4 homolog OS=Mus musculus OX=10090 GN=Prpf4b PE=1 SV=3	71.712	18	17	51	17	17	1007	116.9	10.23	Prpf4b	1	0.895467	0.899107	0.713437	0.968626	0.918112	0.924111	0.743491
Q61144	Presenilin-2 OS=Mus musculus OX=10090 GN=Psen2 PE=1 SV=3	17.769	13	4	14	3	3	448	50	4.59	Psen2	1	0.971666	0.785232	1.05642	1.03641	0.804454	0.787143	0.968179
Q61151	Serine/threonine-protein phosphatase 2A 56 kDa regulatory subunit epsilon isoform OS=Mus musculus OX=10090 GN=Ppp2r5e PE=1 SV=3	47.862	24	11	37	8	8	467	54.7	6.95	Ppp2r5e	1	0.966743	0.8321	0.85757	1.02875	0.962731	0.848129	0.878187
Q61152	Tyrosine-protein phosphatase non-receptor type 18 OS=Mus musculus OX=10090 GN=Ptpn18 PE=1 SV=1	33.872	17	4	19	4	4	453	50.2	8.27	Ptpn18	1	1.23376	1.34698	1.76793	1.33515	1.31703	1.25468	1.61853
Q61160	FAS-associated death domain protein OS=Mus musculus OX=10090 GN=Fadd PE=1 SV=1	25.743	29	6	20	6	6	205	22.9	6.04	Fadd	1	0.831456	0.693177	0.739772	1.08738	0.894785	0.764372	0.774666
Q61164	Transcriptional repressor CTCF OS=Mus musculus OX=10090 GN=Ctcf PE=1 SV=2	35.819	17	11	35	11	11	736	83.7	6.9	Ctcf	1	0.978273	1.0054	0.865042	0.910292	0.894722	1.05364	0.857819
Q61166	Microtubule-associated protein RP/EB family member 1 OS=Mus musculus OX=10090 GN=Mapre1 PE=1 SV=3	177.252	75	16	166	15	15	268	30	5.22	Mapre1	1	0.990095	0.847685	0.873132	1.07579	0.989117	0.879318	0.900288
Q61168	Lysosomal-associated transmembrane protein 5 OS=Mus musculus OX=10090 GN=Laptm5 PE=1 SV=1	10.591	8	2	7	2	2	261	29.6	8.62	Laptm5	1	0.894507	0.673618	0.89092	0.777156	0.817001	0.740003	0.89085
Q61171	Peroxiredoxin-2 OS=Mus musculus OX=10090 GN=Prdx2 PE=1 SV=3	110.595	57	10	116	10	10	198	21.8	5.41	Prdx2	1	0.975155	0.864535	1.03848	1.0051	0.949577	0.831015	0.988388
Q61176	Arginase-1 OS=Mus musculus OX=10090 GN=Arg1 PE=1 SV=1	132.687	60	15	54	15	15	323	34.8	7.01	Arg1	1	0.975528	1.62432	37.3994	0.903199	0.894742	2.21115	27.3488
Q61179	Interferon regulatory factor 9 OS=Mus musculus OX=10090 GN=Irf9 PE=1 SV=1	19.113	18	6	13	6	6	399	44.6	6.54	Irf9	1	1.25068	1.17391	1.24098	1.07044	1.43956	1.19515	1.15308
Q61183	Poly(A) polymerase alpha OS=Mus musculus OX=10090 GN=Papola PE=1 SV=4	42.043	23	14	30	8	13	739	82.3	7.34	Papola	1	0.883533	0.783508	0.749681	1.01456	0.974224	0.820932	0.785151
Q61187	Tumor susceptibility gene 101 protein OS=Mus musculus OX=10090 GN=Tsg101 PE=1 SV=2	67.041	38	13	53	13	13	391	44.1	6.71	Tsg101	1	0.920065	0.838308	0.85603	1.07557	1.00311	0.902883	0.835839
Q61188	Histone-lysine N-methyltransferase EZH2 OS=Mus musculus OX=10090 GN=Ezh2 PE=1 SV=2	26.754	9	5	10	4	4	746	85.2	6.89	Ezh2	1	0.857415	0.911205	0.579866	1.00538	0.860731	0.904849	0.586823
Q61189	Methylosome subunit pICln OS=Mus musculus OX=10090 GN=Clns1a PE=1 SV=1	26.384	22	3	16	3	3	236	26	4.12	Clns1a	1	0.952114	0.845669	0.774594	1.08915	1.00968	0.926701	0.829419
Q61191	Host cell factor 1 OS=Mus musculus OX=10090 GN=Hcfc1 PE=1 SV=2	187.397	20	33	141	33	33	2045	210.3	7.18	Hcfc1	1	1.11039	1.20024	1.28455	1.02819	1.10466	1.20516	1.22684
Q61194	Phosphatidylinositol 4-phosphate 3-kinase C2 domain-containing subunit alpha OS=Mus musculus OX=10090 GN=Pik3c2a PE=1 SV=2	41.121	9	15	30	15	15	1686	190.6	8.02	Pik3c2a	1	0.833192	0.779877	0.734883	0.933118	0.83798	0.86055	0.7536
Q61205	Platelet-activating factor acetylhydrolase IB subunit gamma OS=Mus musculus OX=10090 GN=Pafah1b3 PE=1 SV=1	21.907	23	6	28	6	6	232	25.8	6.93	Pafah1b3	1	0.942807	0.789828	0.890129	1.02893	0.95881	0.808647	0.873554
Q61206	Platelet-activating factor acetylhydrolase IB subunit beta OS=Mus musculus OX=10090 GN=Pafah1b2 PE=1 SV=2	31.003	33	7	21	7	7	229	25.6	5.92	Pafah1b2	1	0.940518	0.877067	0.990415	1.06401	1.0225	0.866075	1.01915
Q61207	Prosaposin OS=Mus musculus OX=10090 GN=Psap PE=1 SV=2	277.744	60	27	450	27	27	557	61.4	5.19	Psap	1	0.826083	0.801658	0.950471	1.10432	0.901625	0.883196	1.05265
Q61210	Rho guanine nucleotide exchange factor 1 OS=Mus musculus OX=10090 GN=Arhgef1 PE=1 SV=2	183.67	44	29	151	29	29	920	102.7	5.6	Arhgef1	1	0.949451	0.850215	0.850418	1.03211	1.00171	0.843067	0.815659
Q61211	Eukaryotic translation initiation factor 2D OS=Mus musculus OX=10090 GN=Eif2d PE=1 SV=3	33.507	20	8	15	8	8	570	62.8	8.24	Eif2d	1	0.918811	0.808268	0.856766	0.973051	0.900598	0.782822	0.8312
Q61214	Dual specificity tyrosine-phosphorylation-regulated kinase 1A OS=Mus musculus OX=10090 GN=Dyrk1a PE=1 SV=1	15.486	6	5	10	5	5	763	85.4	8.75	Dyrk1a	1	0.987516	0.876758	0.854954	1.04293	1.1313	0.955649	0.875929
Q61216	Double-strand break repair protein MRE11 OS=Mus musculus OX=10090 GN=Mre11 PE=1 SV=1	18.515	9	6	21	6	6	706	80.2	6.01	Mre11a	1	0.983653	0.947456	0.83335	0.987736	0.990167	0.905013	0.83556
Q61233	Plastin-2 OS=Mus musculus OX=10090 GN=Lcp1 PE=1 SV=4	732.862	81	46	1804	40	41	627	70.1	5.33	Lcp1	1	0.994033	0.864744	1.0144	1.09115	1.0159	0.901572	1.04712
Q61235	Beta-2-syntrophin OS=Mus musculus OX=10090 GN=Sntb2 PE=1 SV=2	31.403	18	10	21	9	9	520	56.3	8.69	Sntb2	1	0.936479	0.90058	0.878406	1.02729	0.882863	0.914231	0.875021
Q61239	Protein farnesyltransferase/geranylgeranyltransferase type-1 subunit alpha OS=Mus musculus OX=10090 GN=Fnta PE=1 SV=1	38.107	26	6	23	6	6	377	44	4.93	Fnta	1	0.877906	0.727464	0.785036	1.03865	0.924262	0.796424	0.753175
Q61249	Immunoglobulin-binding protein 1 OS=Mus musculus OX=10090 GN=Igbp1 PE=1 SV=1	65.324	30	9	36	9	9	340	38.9	6.18	Igbp1	1	0.985524	0.908483	0.966829	1.13639	1.09451	1.02673	0.968941
Q61263	Sterol O-acyltransferase 1 OS=Mus musculus OX=10090 GN=Soat1 PE=1 SV=2	57.356	24	10	51	10	10	540	63.8	9.01	Soat1	1	0.935107	0.919677	0.878122	0.983543	0.920587	0.903306	0.818821
Q61316	Heat shock 70 kDa protein 4 OS=Mus musculus OX=10090 GN=Hspa4 PE=1 SV=1	475.342	71	52	473	49	49	841	94.1	5.24	Hspa4	1	0.938743	0.785775	0.851001	1.06249	0.980653	0.823328	0.858509
Q61333	Tumor necrosis factor alpha-induced protein 2 OS=Mus musculus OX=10090 GN=Tnfaip2 PE=1 SV=2	67.87	28	17	46	17	17	691	78.1	6.07	Tnfaip2	1	4.42642	2.33184	1.37016	0.94195	4.54602	2.31629	1.29495
Q61334	B-cell receptor-associated protein 29 OS=Mus musculus OX=10090 GN=Bcap29 PE=1 SV=1	35.083	28	11	45	11	11	240	27.9	9.72	Bcap29	1	0.888543	0.945447	0.788354	0.955934	0.90363	0.929068	0.761752
Q61335	B-cell receptor-associated protein 31 OS=Mus musculus OX=10090 GN=Bcap31 PE=1 SV=4	183.92	44	18	188	18	18	245	27.9	8.7	Bcap31	1	0.937208	0.985988	0.944036	0.941771	0.909972	1.00265	0.928379
Q61337	Bcl2-associated agonist of cell death OS=Mus musculus OX=10090 GN=Bad PE=1 SV=1	20.121	23	4	16	4	4	204	22.1	9.17	Bad	1	0.976524	0.926062	0.923634	0.964774	0.890061	0.91429	0.892131
Q61390	T-complex protein 1 subunit zeta-2 OS=Mus musculus OX=10090 GN=Cct6b PE=1 SV=4	32.057	11	5	37	0	5	531	58.1	7.36	Cct6b	1	0.917616	0.74744	0.752275	0.99513	0.946695	0.749494	0.731264
Q61411	GTPase HRas OS=Mus musculus OX=10090 GN=Hras PE=1 SV=2	74.254	51	7	42	2	2	189	21.3	5.31	Hras1; Hras	1	0.917556	0.95392	0.853686	0.98743	0.889548	0.941747	0.88273
Q61425	Hydroxyacyl-coenzyme A dehydrogenase, mitochondrial OS=Mus musculus OX=10090 GN=Hadh PE=1 SV=2	47.209	39	12	38	12	12	314	34.4	8.65	Hadh	1	0.887964	0.950738	0.779976	0.890053	0.870858	0.881707	0.814429
Q61451	Leukocyte surface antigen CD53 OS=Mus musculus OX=10090 GN=Cd53 PE=2 SV=2	1.561	3	1	3	1	1	219	24.1	7.11	Cd53	1	0.854392	0.859084	0.799268	0.895109	0.877049	1.02606	0.810276
Q61462	Cytochrome b-245 light chain OS=Mus musculus OX=10090 GN=Cyba PE=1 SV=3	37.596	31	4	56	4	4	192	20.7	9.23	Cyba	1	0.990211	1.1794	1.48368	0.938628	0.9275	1.15625	1.44362
Q61464	Zinc finger protein 638 OS=Mus musculus OX=10090 GN=Znf638 PE=1 SV=2	76.546	12	22	44	22	22	1960	218	6.89	Zfml; Zfp638	1	1.07067	1.14292	1.07213	1.03806	0.971572	1.17254	1.09648
Q61466	SWI/SNF-related matrix-associated actin-dependent regulator of chromatin subfamily D member 1 OS=Mus musculus OX=10090 GN=Smarcd1 PE=1 SV=3	23.273	12	4	11	3	3	515	58.2	9.25	Smarcd1	1	0.929086	0.81645	1.03037	1.10416	0.97094	0.878699	1.35834
Q61470	Leukocyte antigen CD37 OS=Mus musculus OX=10090 GN=Cd37 PE=1 SV=1	7.935	7	2	5	2	2	281	31.8	8.35	Cd37	1	0.941933	0.821971	0.711244	1.02437	0.815934	0.871479	0.672306
Q61490	CD166 antigen OS=Mus musculus OX=10090 GN=Alcam PE=1 SV=3	124.912	31	19	119	19	19	583	65.1	6.15	Alcam	1	0.929259	0.967507	0.60949	0.825743	0.818726	0.851784	0.522879
Q61510	E3 ubiquitin/ISG15 ligase TRIM25 OS=Mus musculus OX=10090 GN=Trim25 PE=1 SV=2	169.002	51	27	126	27	27	634	71.7	8.28	Trim25	1	1.03936	0.993912	1.04161	1.04684	1.10856	1.03139	1.0176
Q61542	StAR-related lipid transfer protein 3 OS=Mus musculus OX=10090 GN=Stard3 PE=1 SV=1	39.851	21	6	20	6	6	446	50.4	7.49	Stard3	1	0.939298	1.10411	1.26674	0.952745	1.01913	1.17204	1.22331
Q61543	Golgi apparatus protein 1 OS=Mus musculus OX=10090 GN=Glg1 PE=1 SV=1	341.587	54	54	319	54	54	1175	133.6	6.84	Glg1	1	0.888053	0.846066	0.655798	1.03319	0.925488	0.927356	0.681871
Q61545	RNA-binding protein EWS OS=Mus musculus OX=10090 GN=Ewsr1 PE=1 SV=2	65.444	14	7	50	7	7	655	68.4	9.33	Ewsr1	1	1.04954	0.88962	0.83159	1.06339	1.05518	0.941143	0.821211
Q61549	Adhesion G protein-coupled receptor E1 OS=Mus musculus OX=10090 GN=Adgre1 PE=1 SV=1	80.353	22	15	101	15	15	931	102.1	5.07	Emr1; Adgre1	1	0.892788	0.941598	1.21237	0.649622	0.65604	0.710318	0.955415
Q61550	Double-strand-break repair protein rad21 homolog OS=Mus musculus OX=10090 GN=Rad21 PE=1 SV=3	106.614	40	21	47	21	21	635	72	4.64	Rad21	1	0.92853	0.869826	0.766904	1.00115	0.9353	0.887113	0.741216
Q61578	NADPH:adrenodoxin oxidoreductase, mitochondrial OS=Mus musculus OX=10090 GN=Fdxr PE=1 SV=1	11.727	10	4	7	4	4	494	54.2	8.66	Fdxr	1	0.839512	0.97133	0.84887	0.977508	0.911869	1.16484	0.87144
Q61584	Fragile X mental retardation syndrome-related protein 1 OS=Mus musculus OX=10090 GN=Fxr1 PE=1 SV=2	117.955	37	21	100	18	18	677	76.2	6.98	Fxr1	1	0.98383	0.974992	1.00259	1.01333	1.03397	1.00455	1.00697
Q61592	Growth arrest-specific protein 6 OS=Mus musculus OX=10090 GN=Gas6 PE=2 SV=2	8.946	4	2	5	2	2	674	74.6	5.52	Gas6	1	0.619797	0.555308	0.573186	0.940054	0.703639	0.628954	0.836598
Q61595	Kinectin OS=Mus musculus OX=10090 GN=Ktn1 PE=1 SV=1	121.712	25	31	66	30	30	1327	152.5	5.86	Ktn1	1	1.07965	1.17834	1.06266	0.962507	1.07485	1.22124	1.02621
Q61598	Rab GDP dissociation inhibitor beta OS=Mus musculus OX=10090 GN=Gdi2 PE=1 SV=1	395.843	75	33	590	28	28	445	50.5	6.25	Gdi2	1	0.914795	0.772829	0.846581	1.02481	0.938385	0.782354	0.812386
Q61599	Rho GDP-dissociation inhibitor 2 OS=Mus musculus OX=10090 GN=Arhgdib PE=1 SV=3	152.012	78	12	199	12	12	200	22.8	5.11	Arhgdib	1	0.961449	0.839386	1.03882	1.10256	1.02076	0.846011	1.01787
Q61655	ATP-dependent RNA helicase DDX19A OS=Mus musculus OX=10090 GN=Ddx19a PE=1 SV=2	87.963	34	18	92	18	18	478	53.9	6.67	Ddx19a	1	0.948939	0.849342	0.881261	1.03724	0.976507	0.839867	0.85781
Q61656	Probable ATP-dependent RNA helicase DDX5 OS=Mus musculus OX=10090 GN=Ddx5 PE=1 SV=2	252.85	55	33	317	25	25	614	69.2	8.92	Ddx5	1	1.16573	1.12459	0.768569	1.03214	1.20512	1.20139	0.768519
Q61686	Chromobox protein homolog 5 OS=Mus musculus OX=10090 GN=Cbx5 PE=1 SV=1	25.955	26	5	17	5	5	191	22.2	5.86	Cbx5	1	0.961332	0.8148	0.445328	1.17771	1.03267	0.922403	0.503397
Q61687	Transcriptional regulator ATRX OS=Mus musculus OX=10090 GN=Atrx PE=1 SV=3	101.688	12	27	49	27	27	2476	278.4	6.68	Atrx	1	0.945841	0.937726	0.652296	0.979807	0.984741	0.989906	0.677938
Q61696	Heat shock 70 kDa protein 1A OS=Mus musculus OX=10090 GN=Hspa1a PE=1 SV=2	175.237	51	29	322	13	13	641	70	5.72	Hspa1a; Hspa1b	1	1.48286	1.56639	8.06469	0.832824	1.238	1.2713	9.05293
Q61699	Heat shock protein 105 kDa OS=Mus musculus OX=10090 GN=Hsph1 PE=1 SV=2	238.659	58	38	156	36	36	858	96.3	5.53	Hsph1	1	0.889558	0.745336	0.987292	1.01217	0.895957	0.78067	1.05037
Q61701	ELAV-like protein 4 OS=Mus musculus OX=10090 GN=Elavl4 PE=1 SV=1	2.394	2	1	3	0	1	385	42.3	9.38	Elavl4	1	1.0442	1.02556	1.00771	1.14176	1.01164	1.02793	1.03216
Q61712	DnaJ homolog subfamily C member 1 OS=Mus musculus OX=10090 GN=Dnajc1 PE=1 SV=1	50.106	25	12	29	12	12	552	63.8	8.97	Dnajc1	1	0.940074	1.09976	1.2338	0.974464	0.98757	1.13022	1.20682
Q61733	28S ribosomal protein S31, mitochondrial OS=Mus musculus OX=10090 GN=Mrps31 PE=1 SV=1	41.66	24	8	24	8	8	384	43.9	8.51	Mrps31	1	0.87438	0.927562	0.754547	0.978973	0.895067	1.00208	0.7591
Q61735	Leukocyte surface antigen CD47 OS=Mus musculus OX=10090 GN=Cd47 PE=1 SV=2	62.628	16	4	65	4	4	303	33.1	8.63	Cd47	1	1.09143	1.35168	1.29977	0.982602	1.12026	1.46917	1.25045
Q61739	Integrin alpha-6 OS=Mus musculus OX=10090 GN=Itga6 PE=1 SV=3	149.536	34	31	113	31	31	1091	122.1	7.03	Itga6	1	0.834573	0.753641	0.429988	0.820731	0.70875	0.638464	0.347319
Q61749	Translation initiation factor eIF-2B subunit delta OS=Mus musculus OX=10090 GN=Eif2b4 PE=1 SV=2	53.401	27	10	29	10	10	524	57.6	9.25	Eif2b4	1	0.861035	0.823029	0.810051	1.02558	0.911445	0.838706	0.806951
Q61753	D-3-phosphoglycerate dehydrogenase OS=Mus musculus OX=10090 GN=Phgdh PE=1 SV=3	146.11	44	21	129	21	21	533	56.5	6.54	Phgdh	1	0.916512	0.789142	0.771662	1.07538	0.980748	0.850347	0.779638
Q61768	Kinesin-1 heavy chain OS=Mus musculus OX=10090 GN=Kif5b PE=1 SV=3	452.753	68	62	378	50	50	963	109.5	6.44	Kif5b	1	0.950509	0.843078	0.894897	1.03416	0.978235	0.846094	0.870539
Q61771	Kinesin-like protein KIF3B OS=Mus musculus OX=10090 GN=Kif3b PE=1 SV=1	66.639	27	20	68	18	18	747	85.2	7.69	Kif3b	1	0.978179	0.899791	1.08719	1.0925	1.047	0.977725	1.12117
Q61792	LIM and SH3 domain protein 1 OS=Mus musculus OX=10090 GN=Lasp1 PE=1 SV=1	126.388	53	16	163	16	16	263	30	7.05	Lasp1	1	0.943641	0.829101	1.04144	0.989329	0.884562	0.784136	1.00228
Q61827	Transcription factor MafK OS=Mus musculus OX=10090 GN=Mafk PE=1 SV=1	6.027	15	3	5	1	1	156	17.5	10.1	Mafk	1	0.96253	1.00453	0.997427	1.105	1.16615	0.935477	0.935223
Q61830	Macrophage mannose receptor 1 OS=Mus musculus OX=10090 GN=Mrc1 PE=1 SV=2	668.72	50	67	672	67	67	1456	164.9	6.83	Mrc1	1	1.00378	0.937856	0.8123	1.98372	1.92772	1.84968	1.18683
Q61831	Mitogen-activated protein kinase 10 OS=Mus musculus OX=10090 GN=Mapk10 PE=1 SV=2	24.219	13	6	16	2	2	464	52.5	6.96	Mapk10	1	1.21903	1.18163	1.19756	1.12546	1.2489	1.22401	0.963925
Q61838	Pregnancy zone protein OS=Mus musculus OX=10090 GN=Pzp PE=1 SV=3	9.173	1	2	10	2	2	1495	165.7	6.68	Pzp	1	1.47512	1.55401	0.728446	0.977173	2.00628	1.57945	0.603733
Q61881	DNA replication licensing factor MCM7 OS=Mus musculus OX=10090 GN=Mcm7 PE=1 SV=1	171.48	48	29	139	29	29	719	81.2	6.37	Mcm7	1	0.912334	0.769537	0.611386	1.05779	0.985512	0.799986	0.579889
Q61937	Nucleophosmin OS=Mus musculus OX=10090 GN=Npm1 PE=1 SV=1	202.237	59	18	264	18	18	292	32.5	4.77	Npm1	1	1.01823	0.97259	0.797026	1.02613	0.977732	1.04398	0.825747
Q61941	NAD(P) transhydrogenase, mitochondrial OS=Mus musculus OX=10090 GN=Nnt PE=1 SV=2	222.043	36	34	199	34	34	1086	113.8	7.64	Nnt	1	0.888651	0.947937	0.80333	0.996017	0.943799	1.0002	0.813273
Q61990	Poly(rC)-binding protein 2 OS=Mus musculus OX=10090 GN=Pcbp2 PE=1 SV=1	172.83	55	14	170	9	9	362	38.2	6.79	Pcbp2	1	0.987136	0.838521	0.834257	1.03588	0.959191	0.824416	0.835389
Q62018	RNA polymerase-associated protein CTR9 homolog OS=Mus musculus OX=10090 GN=Ctr9 PE=1 SV=2	45.069	13	14	27	14	14	1173	133.3	6.49	Ctr9	1	1.00804	0.965133	0.786224	1.04503	0.948805	0.994485	0.763207
Q62048	Astrocytic phosphoprotein PEA-15 OS=Mus musculus OX=10090 GN=Pea15 PE=1 SV=1	49.824	60	6	42	6	6	130	15	5.02	Pea15a	1	0.956256	0.777265	0.824063	1.07927	0.929882	0.735754	0.85489
Q62073	Mitogen-activated protein kinase kinase kinase 7 OS=Mus musculus OX=10090 GN=Map3k7 PE=1 SV=1	15.199	9	4	7	4	4	579	64.2	6.67	Map3k7	1	0.996816	0.919558	0.924941	1.03227	1.0245	0.908714	0.969173
Q62086	Serum paraoxonase/arylesterase 2 OS=Mus musculus OX=10090 GN=Pon2 PE=1 SV=2	62.721	46	10	31	10	10	354	39.6	5.83	Pon2	1	0.961982	1.09678	0.96746	1.06035	0.98656	1.1183	1.00796
Q62087	Serum paraoxonase/lactonase 3 OS=Mus musculus OX=10090 GN=Pon3 PE=1 SV=2	85.034	50	12	71	12	12	354	39.3	5.74	Pon3	1	0.914909	0.981526	0.911278	0.982355	0.919686	1.00875	0.888265
Q62093	Serine/arginine-rich splicing factor 2 OS=Mus musculus OX=10090 GN=Srsf2 PE=1 SV=4	23.973	16	3	14	3	3	221	25.5	11.85	Srsf2	1	0.918659	0.777443	0.816339	1.05211	0.905716	0.815668	0.775982
Q62095	ATP-dependent RNA helicase DDX3Y OS=Mus musculus OX=10090 GN=Ddx3y PE=1 SV=2	219.647	51	33	245	7	7	658	73.4	7.53	Ddx3y	1	0.952952	0.829556	0.759691	1.04342	0.961761	0.899722	0.791617
Q62159	Rho-related GTP-binding protein RhoC OS=Mus musculus OX=10090 GN=Rhoc PE=1 SV=2	93.9	44	8	157	1	1	193	22	6.58	Rhoc	1	1.0063	0.966721	1.1275	1.07374	0.952385	1.02067	1.35745
Q62167	ATP-dependent RNA helicase DDX3X OS=Mus musculus OX=10090 GN=Ddx3x PE=1 SV=3	261.22	59	38	272	12	12	662	73.1	7.18	Ddx3x	1	0.984287	0.846987	0.769602	1.05062	1.00748	0.869065	0.773812
Q62186	Translocon-associated protein subunit delta OS=Mus musculus OX=10090 GN=Ssr4 PE=1 SV=1	54.33	53	6	56	6	6	172	18.9	5.78	Ssr4	1	0.927224	0.967762	0.875831	0.986455	0.966797	1.04813	0.879077
Q62189	U1 small nuclear ribonucleoprotein A OS=Mus musculus OX=10090 GN=Snrpa PE=1 SV=3	54.247	43	11	65	9	9	287	31.8	9.8	Snrpa	1	0.917475	0.825049	0.781318	1.00891	0.899374	0.821782	0.768113
Q62191	E3 ubiquitin-protein ligase TRIM21 OS=Mus musculus OX=10090 GN=Trim21 PE=1 SV=1	57.312	28	13	53	13	13	470	54.1	7.08	Trim21	1	1.54659	1.50772	1.49468	1.05903	1.61692	1.50777	1.44388
Q62192	CD180 antigen OS=Mus musculus OX=10090 GN=Cd180 PE=1 SV=2	168.695	35	20	142	20	20	661	74.3	5.88	Cd180	1	0.969148	0.98084	0.946818	1.09122	1.08136	1.14406	0.976128
Q62193	Replication protein A 32 kDa subunit OS=Mus musculus OX=10090 GN=Rpa2 PE=1 SV=1	34.34	25	5	31	5	5	270	29.7	6.15	Rpa2	1	1.05433	0.822012	0.768982	1.09518	1.08492	0.852488	0.716742
Q62203	Splicing factor 3A subunit 2 OS=Mus musculus OX=10090 GN=Sf3a2 PE=1 SV=2	44.242	25	8	30	8	8	475	49.9	9.54	Sf3a2	1	1.02407	1.00498	1.03506	1.02171	1.02575	1.021	0.975316
Q62230	Sialoadhesin OS=Mus musculus OX=10090 GN=Siglec1 PE=1 SV=2	193.459	30	39	156	39	39	1695	182.9	6.67	Siglec1	1	0.942911	1.01416	1.42736	1.11432	0.97801	1.07143	1.28716
Q62241	U1 small nuclear ribonucleoprotein C OS=Mus musculus OX=10090 GN=Snrpc PE=1 SV=1	27.778	29	4	29	4	4	159	17.4	9.67	Snrpc	1	0.878715	0.739879	0.498393	0.983242	0.920257	0.746364	0.496888
Q62261	Spectrin beta chain, non-erythrocytic 1 OS=Mus musculus OX=10090 GN=Sptbn1 PE=1 SV=2	632.109	54	110	466	110	110	2363	274.1	5.58	Spnb2; Sptbn1	1	0.869826	0.835868	0.671159	1.00895	0.856573	0.833722	0.642951
Q62273	Sulfate transporter OS=Mus musculus OX=10090 GN=Slc26a2 PE=1 SV=1	11.784	5	3	5	3	3	739	81.6	8.13	Slc26a2	1	1.47609	1.20857	1.23228	1.40493	1.46324	1.32111	1.02114
Q62277	Synaptophysin OS=Mus musculus OX=10090 GN=Syp PE=1 SV=2	1.568	2	1	3	1	1	314	34	4.94	Syp	1	1.05002	1.05469	0.921488	1.21387	1.1097	1.11383	0.652847
Q62280	Protein SSXT OS=Mus musculus OX=10090 GN=Ss18 PE=2 SV=2	5.561	3	1	6	1	1	418	45.8	6.46	Ss18	1	1.10598	1.05688	0.926548	1.01838	1.03437	1.14926	0.965184
Q62311	Transcription initiation factor TFIID subunit 6 OS=Mus musculus OX=10090 GN=Taf6 PE=1 SV=1	16.678	8	5	9	5	5	678	72.6	8.6	Taf6	1	0.945637	1.01248	0.894398	0.970077	0.942119	1.0652	0.882169
Q62313	Trans-Golgi network integral membrane protein 1 OS=Mus musculus OX=10090 GN=Tgoln1 PE=1 SV=1	7.517	15	3	7	3	3	353	37.8	5.34	Tgoln1	1	0.735838	0.721216	0.728462	0.885113	0.79706	0.689798	0.820671
Q62318	Transcription intermediary factor 1-beta OS=Mus musculus OX=10090 GN=Trim28 PE=1 SV=3	292.984	55	33	276	33	33	834	88.8	5.77	Trim28	1	0.991364	0.935418	0.816478	1.02501	0.984004	0.983178	0.817279
Q62348	Translin OS=Mus musculus OX=10090 GN=Tsn PE=1 SV=1	61.085	40	10	58	10	10	228	26.2	6.44	Tsn	1	0.91991	0.76098	0.818724	0.998615	0.946776	0.793335	0.786919
Q62351	Transferrin receptor protein 1 OS=Mus musculus OX=10090 GN=Tfrc PE=1 SV=1	136.828	38	27	119	27	27	763	85.7	6.57	Tfrc	1	0.780554	0.724655	0.414054	1.13684	0.919623	0.828354	0.39222
Q62376	U1 small nuclear ribonucleoprotein 70 kDa OS=Mus musculus OX=10090 GN=Snrnp70 PE=1 SV=2	98.773	41	16	103	16	16	448	52	9.94	Snrnp70	1	0.949006	0.924578	0.846818	1.01116	0.944156	0.944002	0.845848
Q62383	Transcription elongation factor SPT6 OS=Mus musculus OX=10090 GN=Supt6h PE=1 SV=2	142.627	22	28	73	28	28	1726	199	4.93	Supt6; Supt6h	1	1.05007	1.10634	0.947042	1.01946	1.02063	1.10776	0.959774
Q62384	Zinc finger protein ZPR1 OS=Mus musculus OX=10090 GN=Zpr1 PE=1 SV=1	82.056	43	16	46	16	16	459	50.7	4.78	Zfp259; Zpr1	1	0.90304	0.756611	0.81501	1.08833	0.944607	0.833649	0.821096
Q62393	Tumor protein D52 OS=Mus musculus OX=10090 GN=Tpd52 PE=1 SV=2	150.434	48	12	148	12	12	224	24.3	4.72	Tpd52	1	0.953333	0.779159	0.909014	1.07316	0.961043	0.815921	0.935847
Q62418	Drebrin-like protein OS=Mus musculus OX=10090 GN=Dbnl PE=1 SV=2	161.501	53	18	140	18	18	436	48.7	4.92	Dbnl	1	1.16597	1.32501	1.75532	1.12731	1.19221	1.33763	1.71274
Q62419	Endophilin-A2 OS=Mus musculus OX=10090 GN=Sh3gl1 PE=1 SV=1	129.896	57	19	152	19	19	368	41.5	5.72	Sh3gl1	1	1.00052	0.902878	0.933385	1.17331	1.14352	0.981411	0.98953
Q62422	Osteoclast-stimulating factor 1 OS=Mus musculus OX=10090 GN=Ostf1 PE=1 SV=2	118.714	68	13	132	13	13	215	23.8	5.68	Ostf1	1	0.845828	0.751015	0.839105	0.966047	0.879963	0.735187	0.812388
Q62425	Cytochrome c oxidase subunit NDUFA4 OS=Mus musculus OX=10090 GN=Ndufa4 PE=1 SV=2	36.772	56	6	67	6	6	82	9.3	9.52	Ndufa4	1	0.856521	0.807049	0.413693	0.974728	0.864721	0.830422	0.444778
Q62426	Cystatin-B OS=Mus musculus OX=10090 GN=Cstb PE=1 SV=1	60.139	51	5	108	5	5	98	11	7.39	Cstb	1	1.01544	0.800914	1.09557	1.1588	1.07485	0.84964	1.15733
Q62432	Mothers against decapentaplegic homolog 2 OS=Mus musculus OX=10090 GN=Smad2 PE=1 SV=2	31.381	18	8	23	6	6	467	52.2	6.58	Smad2	1	0.739857	0.599215	0.549345	0.995212	0.80438	0.65416	0.546701
Q62433	Protein NDRG1 OS=Mus musculus OX=10090 GN=Ndrg1 PE=1 SV=1	56.62	35	9	33	9	9	394	43	6.1	Ndrg1	1	1.14412	1.03321	1.04413	1.01734	1.20326	1.03537	1.02762
Q62446	Peptidyl-prolyl cis-trans isomerase FKBP3 OS=Mus musculus OX=10090 GN=Fkbp3 PE=1 SV=2	40.151	41	9	40	9	9	224	25.1	9.28	Fkbp3	1	0.870211	0.756353	0.681242	1.04593	0.938208	0.770395	0.695704
Q62448	Eukaryotic translation initiation factor 4 gamma 2 OS=Mus musculus OX=10090 GN=Eif4g2 PE=1 SV=2	197.155	42	36	174	36	36	906	102	7.14	Eif4g2	1	1.09972	1.08798	1.15387	1.06597	1.11828	1.13624	1.17117
Q62465	Synaptic vesicle membrane protein VAT-1 homolog OS=Mus musculus OX=10090 GN=Vat1 PE=1 SV=3	187.961	46	16	242	16	16	406	43.1	6.37	Vat1	1	1.01666	0.876694	0.937342	1.12632	1.11114	1.00021	1.09944
Q62511	E3 ubiquitin-protein ligase ZFP91 OS=Mus musculus OX=10090 GN=Zfp91 PE=1 SV=3	16.813	11	5	10	5	5	572	63.4	7.49	Zfp91	1	0.987089	0.970192	0.833814	1.08636	1.02876	1.03808	0.857609
Q62523	Zyxin OS=Mus musculus OX=10090 GN=Zyx PE=1 SV=2	100.252	32	13	96	13	13	564	60.5	6.4	Zyx	1	1.48174	2.09527	2.58238	1.05593	1.43886	2.16277	2.88005
Q63810	Calcineurin subunit B type 1 OS=Mus musculus OX=10090 GN=Ppp3r1 PE=1 SV=3	41.089	51	6	36	6	6	170	19.3	4.81	Ppp3r1	1	0.927606	0.763744	0.817563	1.04312	0.903332	0.808728	0.827444
Q63829	COMM domain-containing protein 3 OS=Mus musculus OX=10090 GN=Commd3 PE=1 SV=1	55.74	52	8	33	8	8	195	22	5.59	Commd3	1	0.934348	0.801712	0.866868	1.08853	0.971125	0.877638	0.890135
Q63844	Mitogen-activated protein kinase 3 OS=Mus musculus OX=10090 GN=Mapk3 PE=1 SV=5	135.089	67	20	159	12	12	380	43	6.61	Mapk3	1	0.90471	0.779186	0.881174	1.01429	0.936305	0.754643	0.865064
Q63850	Nuclear pore glycoprotein p62 OS=Mus musculus OX=10090 GN=Nup62 PE=1 SV=2	57.412	25	11	52	11	11	526	53.2	5.31	Nup62	1	0.907006	0.812216	0.7447	1.01144	0.929194	0.886824	0.816097
Q63932	Dual specificity mitogen-activated protein kinase kinase 2 OS=Mus musculus OX=10090 GN=Map2k2 PE=1 SV=2	86.247	39	16	94	10	10	401	44.4	7.05	Map2k2	1	0.971276	0.796962	0.919311	1.08579	0.995812	0.824893	0.901213
Q63961	Endoglin OS=Mus musculus OX=10090 GN=Eng PE=1 SV=2	9.801	9	4	5	4	4	653	70	6.2	Eng	1	1.16376	1.65923	1.22765	0.781893	1.22347	1.90683	1.34017
Q64008	Ras-related protein Rab-34 OS=Mus musculus OX=10090 GN=Rab34 PE=1 SV=2	14.25	19	5	12	5	5	259	29.1	8.27	Rab34	1	0.976638	1.06986	0.960929	1.03421	0.995997	1.15274	1.09675
Q64010	Adapter molecule crk OS=Mus musculus OX=10090 GN=Crk PE=1 SV=1	99.288	60	14	80	14	14	304	33.8	5.55	Crk	1	0.994169	0.859999	1.05932	1.08643	1.04031	0.901846	1.08252
Q64012	RNA-binding protein Raly OS=Mus musculus OX=10090 GN=Raly PE=1 SV=3	223.886	61	18	142	18	18	312	33.2	8.84	Raly	1	0.853699	0.700921	0.567949	1.02355	0.896624	0.71285	0.558419
Q64092	Transcription factor E3 OS=Mus musculus OX=10090 GN=Tfe3 PE=1 SV=2	21.406	10	7	26	5	5	572	61.5	5.59	Tfe3	1	1.07403	1.0279	1.0775	1.03365	0.968106	1.05174	1.10501
Q640M1	U3 small nucleolar RNA-associated protein 14 homolog A OS=Mus musculus OX=10090 GN=Utp14a PE=1 SV=1	10.853	5	4	5	4	4	767	87.2	9.2	Utp14a	1	0.891647	0.868174	0.628699	0.890489	0.915914	0.829095	0.589168
Q640N3	Rho GTPase-activating protein 30 OS=Mus musculus OX=10090 GN=Arhgap30 PE=1 SV=3	68.009	21	16	48	16	16	1101	120	4.84	Arhgap30	1	1.00263	0.95337	1.0133	1.03346	1.02296	0.9711	1.00255
Q640Q5	PAN2-PAN3 deadenylation complex subunit Pan3 OS=Mus musculus OX=10090 GN=Pan3 PE=1 SV=3	16.592	5	3	6	3	3	837	89.7	8.1	Pan3	1	0.943833	1.0756	1.27723	0.855775	0.859739	1.00827	1.19042
Q64105	Sepiapterin reductase OS=Mus musculus OX=10090 GN=Spr PE=1 SV=1	122.417	60	14	85	14	14	261	27.9	5.74	Spr	1	0.909607	0.753052	0.777965	1.09119	0.925431	0.779279	0.773336
Q64112	Interferon-induced protein with tetratricopeptide repeats 2 OS=Mus musculus OX=10090 GN=Ifit2 PE=1 SV=1	138.993	39	19	122	19	19	472	55	7.43	Ifit2	1	3.17313	3.82548	4.82832	0.836921	3.37186	3.74887	4.50599
Q64133	Amine oxidase [flavin-containing] A OS=Mus musculus OX=10090 GN=Maoa PE=1 SV=3	21.4	15	8	11	7	8	526	59.6	7.81	Maoa	1	0.895544	0.932639	0.838967	0.98429	0.90228	0.929032	0.892828
Q64152	Transcription factor BTF3 OS=Mus musculus OX=10090 GN=Btf3 PE=1 SV=3	99.535	63	11	75	9	9	204	22	9.52	Btf3	1	0.968841	0.912576	0.853426	1.04706	0.97005	0.879693	0.876723
Q64213	Splicing factor 1 OS=Mus musculus OX=10090 GN=Sf1 PE=1 SV=6	72.677	22	10	59	10	10	653	70.4	8.98	Sf1	1	0.964371	0.888394	0.798445	1.03053	0.975559	0.94544	0.780847
Q64253	Lymphocyte antigen 6E OS=Mus musculus OX=10090 GN=Ly6e PE=1 SV=2	16.712	11	1	13	1	1	130	13.8	7.05	Ly6e	1	0.615123	1.18261	1.30526	0.578371	0.680127	0.955217	1.30661
Q64261	Cyclin-dependent kinase 6 OS=Mus musculus OX=10090 GN=Cdk6 PE=1 SV=2	64.371	43	11	60	10	10	326	37	6.62	Cdk6	1	0.993436	0.790188	0.682625	1.1659	1.16019	0.873475	0.74199
Q64281	Leukocyte immunoglobulin-like receptor subfamily B member 4 OS=Mus musculus OX=10090 GN=Lilrb4 PE=1 SV=1	34.624	23	5	38	4	4	335	37.5	6.21	Lilrb4; Lilrb4a	1	1.64974	2.1197	1.73483	1.02275	1.70304	2.35826	1.88957
Q64282	Interferon-induced protein with tetratricopeptide repeats 1 OS=Mus musculus OX=10090 GN=Ifit1 PE=1 SV=2	227.462	58	27	257	26	27	463	53.7	7.52	Ifit1	1	5.38325	6.41793	7.0218	0.869169	6.02415	6.45656	6.91965
Q64310	Surfeit locus protein 4 OS=Mus musculus OX=10090 GN=Surf4 PE=1 SV=1	27.396	18	5	38	5	5	269	30.4	7.78	Surf4	1	0.917295	0.955765	1.13191	0.94904	0.848934	0.924451	1.10652
Q64324	Syntaxin-binding protein 2 OS=Mus musculus OX=10090 GN=Stxbp2 PE=1 SV=1	234.391	59	30	184	28	28	593	66.3	6.74	Stxbp2	1	0.954463	0.932875	0.969575	1.03235	0.999764	0.97304	0.965709
Q64327	Male-enhanced antigen 1 OS=Mus musculus OX=10090 GN=Mea1 PE=1 SV=1	6.352	11	2	4	2	2	174	18.6	4.08	Mea1	1	0.909051	0.861717	1.2381	1.01321	0.981416	0.975944	1.21024
Q64337	Sequestosome-1 OS=Mus musculus OX=10090 GN=Sqstm1 PE=1 SV=1	208.431	69	14	139	14	14	442	48.1	5.21	Sqstm1	1	3.96639	3.97903	5.23005	1.11071	4.537	5.03029	6.45325
Q64339	Ubiquitin-like protein ISG15 OS=Mus musculus OX=10090 GN=Isg15 PE=1 SV=4	88.499	57	8	89	8	8	161	17.9	7.9	Isg15	1	1.84518	2.81194	4.45749	0.884803	1.88434	2.70694	4.08599
Q64343	ATP-binding cassette sub-family G member 1 OS=Mus musculus OX=10090 GN=Abcg1 PE=1 SV=1	30.288	15	9	23	9	9	666	74	7.06	Abcg1	1	0.747565	0.882782	1.16825	1.08187	0.692419	0.887595	1.26618
Q64345	Interferon-induced protein with tetratricopeptide repeats 3 OS=Mus musculus OX=10090 GN=Ifit3 PE=1 SV=1	267.843	71	30	244	30	30	403	47.2	5.64	Ifit3	1	3.13051	4.10453	5.52601	0.888717	3.24745	3.88669	5.20782
Q64373	Bcl-2-like protein 1 OS=Mus musculus OX=10090 GN=Bcl2l1 PE=1 SV=1	33.778	26	7	23	7	7	233	26.1	4.94	Bcl2l1	1	0.820767	0.800597	0.773097	0.98457	0.944314	0.84945	0.838333
Q64378	Peptidyl-prolyl cis-trans isomerase FKBP5 OS=Mus musculus OX=10090 GN=Fkbp5 PE=1 SV=1	81.464	41	19	67	19	19	456	50.9	7.8	Fkbp5	1	0.895566	0.752449	0.683746	1.02097	0.910115	0.7326	0.618582
Q64430	Copper-transporting ATPase 1 OS=Mus musculus OX=10090 GN=Atp7a PE=1 SV=3	49.271	10	13	34	13	13	1491	161.9	6.62	Atp7a	1	0.942851	1.04776	1.17504	0.960226	1.0259	1.13148	1.17165
Q64433	10 kDa heat shock protein, mitochondrial OS=Mus musculus OX=10090 GN=Hspe1 PE=1 SV=2	42.484	69	7	108	7	7	102	11	8.35	Hspe1	1	0.898668	0.945716	0.817847	0.984857	0.91468	0.998976	0.870891
Q64442	Sorbitol dehydrogenase OS=Mus musculus OX=10090 GN=Sord PE=1 SV=3	84.881	45	13	67	13	13	357	38.2	7.02	Sord	1	0.939267	0.786435	0.919258	1.14554	1.04701	0.855142	0.984107
Q64455	Receptor-type tyrosine-protein phosphatase eta OS=Mus musculus OX=10090 GN=Ptprj PE=1 SV=2	131.343	20	23	96	23	23	1238	136.7	5.57	Ptprj	1	1.16399	1.28441	1.06356	0.910653	1.09571	1.28502	0.933682
Q64475	Histone H2B type 1-B OS=Mus musculus OX=10090 GN=Hist1h2bb PE=1 SV=3	71.973	58	9	208	0	1	126	13.9	10.32	Hist1h2bb	1	1.13469	1.3711	1.1113	1.13806	0.924734	0.780546	0.639265
Q64511	DNA topoisomerase 2-beta OS=Mus musculus OX=10090 GN=Top2b PE=1 SV=2	125.385	22	33	93	24	24	1612	181.8	8.29	Top2b	1	0.796084	0.431744	0.316736	0.86528	0.66882	0.40774	0.255634
Q64514	Tripeptidyl-peptidase 2 OS=Mus musculus OX=10090 GN=Tpp2 PE=1 SV=3	318.216	45	50	318	50	50	1262	139.8	6.58	Tpp2	1	1.00122	0.87305	0.894107	1.0454	1.02671	0.894	0.904739
Q64516	Glycerol kinase OS=Mus musculus OX=10090 GN=Gk PE=1 SV=2	78.147	28	15	45	14	14	559	61.2	5.87	Gyk; Gk	1	0.981101	1.08861	1.22969	1.11077	1.05639	1.08107	1.18883
Q64518	Sarcoplasmic/endoplasmic reticulum calcium ATPase 3 OS=Mus musculus OX=10090 GN=Atp2a3 PE=1 SV=3	118.904	24	23	107	15	15	1038	113.6	5.85	Atp2a3	1	0.913008	0.940627	0.839525	1.06201	1.01347	1.11125	0.864294
Q64520	Guanylate kinase OS=Mus musculus OX=10090 GN=Guk1 PE=1 SV=2	7.508	13	2	4	2	2	198	21.9	6.55	Guk1	1	0.788862	0.802131	0.649165	0.957384	0.868127	0.755994	0.732529
Q64521	Glycerol-3-phosphate dehydrogenase, mitochondrial OS=Mus musculus OX=10090 GN=Gpd2 PE=1 SV=2	178.512	55	32	153	32	32	727	80.9	6.61	Gpd2	1	1.04928	1.21201	1.25287	0.920477	1.00836	1.21996	1.24124
Q64669	NAD(P)H dehydrogenase [quinone] 1 OS=Mus musculus OX=10090 GN=Nqo1 PE=1 SV=3	28.61	25	7	26	7	7	274	30.9	8.72	Nqo1	1	0.829371	0.736828	0.723443	0.623384	0.554389	0.43421	0.481772
Q64674	Spermidine synthase OS=Mus musculus OX=10090 GN=Srm PE=1 SV=1	65.327	39	9	37	9	9	302	34	5.5	Srm	1	0.807881	0.719223	0.654326	1.04558	0.936893	0.770501	0.662865
Q64701	Retinoblastoma-like protein 1 OS=Mus musculus OX=10090 GN=Rbl1 PE=1 SV=3	10.041	3	4	9	4	4	1063	119.4	7.49	Rbl1	1	1.01377	0.822239	0.313789	1.14108	1.04314	0.804003	0.309345
Q64704	Syntaxin-3 OS=Mus musculus OX=10090 GN=Stx3 PE=1 SV=1	55.862	38	12	39	12	12	289	33.2	5.45	Stx3	1	0.959249	1.05699	0.962724	0.927006	0.90136	0.986295	0.964582
Q64705	Upstream stimulatory factor 2 OS=Mus musculus OX=10090 GN=Usf2 PE=1 SV=1	9.666	11	3	4	3	3	346	36.9	5.17	Usf2	1	0.88806	0.954352	0.867037	0.994382	0.927951	0.936403	1.03916
Q64727	Vinculin OS=Mus musculus OX=10090 GN=Vcl PE=1 SV=4	361.211	64	58	311	58	58	1066	116.6	6	Vcl	1	0.928763	0.813543	0.799189	0.986753	0.91671	0.794588	0.778759
Q64735	Complement component receptor 1-like protein OS=Mus musculus OX=10090 GN=Cr1l PE=1 SV=1	28.788	12	6	24	6	6	483	53.7	6.65	Cr1l	1	0.992986	1.02771	0.811067	0.978982	0.947837	1.04063	0.70203
Q64737	Trifunctional purine biosynthetic protein adenosine-3 OS=Mus musculus OX=10090 GN=Gart PE=1 SV=3	279.328	43	33	207	33	33	1010	107.4	6.68	Gart	1	0.910457	0.788492	0.77545	1.04911	0.956697	0.803839	0.757034
Q65Z40	Wings apart-like protein homolog OS=Mus musculus OX=10090 GN=Wapl PE=1 SV=2	70.293	20	19	43	19	19	1200	134	5.41	Wapal; Wapl	1	0.993197	0.976121	0.936342	1.01455	1.02114	1.05095	0.934558
Q66GT5	Phosphatidylglycerophosphatase and protein-tyrosine phosphatase 1 OS=Mus musculus OX=10090 GN=Ptpmt1 PE=1 SV=1	11.789	31	6	12	6	6	193	21.9	9.72	Ptpmt1	1	0.863207	0.865038	0.773955	0.921621	0.906913	0.959865	0.786021
Q66JS6	Eukaryotic translation initiation factor 3 subunit J-B OS=Mus musculus OX=10090 GN=Eif3j2 PE=1 SV=1	81.751	48	13	88	0	13	263	29.5	4.81	Eif3j1; Eif3j2	1	0.960293	0.845076	0.926292	1.07532	0.996633	0.851365	0.904364
Q66JY2	INO80 complex subunit D OS=Mus musculus OX=10090 GN=Ino80d PE=2 SV=3	4.594	2	2	5	2	2	873	97.4	8.18	Ino80d	1	0.895237	0.850369	0.742085	0.939786	0.860943	0.856599	0.670022
Q689Z5	Protein strawberry notch homolog 1 OS=Mus musculus OX=10090 GN=Sbno1 PE=1 SV=2	15.654	4	3	7	3	3	1390	153.6	8.07	Sbno1	1	0.791498	0.695401	0.676306	0.912393	0.944706	0.73357	0.697287
Q68FD5	Clathrin heavy chain 1 OS=Mus musculus OX=10090 GN=Cltc PE=1 SV=3	1161.52	61	85	1502	85	85	1675	191.4	5.69	Cltc	1	0.970163	0.863673	0.845406	1.07365	1.06747	0.981921	0.950967
Q68FF6	ARF GTPase-activating protein GIT1 OS=Mus musculus OX=10090 GN=Git1 PE=1 SV=1	27.027	12	10	28	4	4	770	85.2	6.93	Git1	1	1.04166	0.83463	0.90554	1.09284	0.988578	0.892142	0.877633
Q68FF7	SLAIN motif-containing protein 1 OS=Mus musculus OX=10090 GN=Slain1 PE=1 SV=1	1.503	1	1	3	0	1	579	61.3	7.64	Slain1	1	0.845404	0.785717	0.865547	1.06325	0.95541	0.951663	0.857987
Q68FH4	N-acetylgalactosamine kinase OS=Mus musculus OX=10090 GN=Galk2 PE=1 SV=1	55.568	32	12	46	12	12	458	50.5	6.9	Galk2	1	0.8568	0.718385	0.779404	1.12926	0.981809	0.823003	0.816645
Q68FL4	Putative adenosylhomocysteinase 3 OS=Mus musculus OX=10090 GN=Ahcyl2 PE=1 SV=1	109.132	29	19	118	8	8	613	66.9	7.36	Ahcyl2	1	0.970315	0.872339	0.918563	1.01148	0.96352	0.85395	0.893805
Q68FL6	Methionine--tRNA ligase, cytoplasmic OS=Mus musculus OX=10090 GN=Mars PE=1 SV=1	158.653	45	34	132	34	34	902	101.4	7.14	Mars	1	0.925276	0.788417	0.783859	1.01487	0.921046	0.802654	0.791857
Q69Z37	Sterile alpha motif domain-containing protein 9-like OS=Mus musculus OX=10090 GN=Samd9l PE=1 SV=2	206.686	34	45	128	45	45	1561	180.1	6.99	Samd9l	1	1.22257	1.26598	1.34537	0.993569	1.27073	1.2851	1.2971
Q69Z38	Inactive tyrosine-protein kinase PEAK1 OS=Mus musculus OX=10090 GN=Peak1 PE=1 SV=4	121.825	22	30	83	30	30	1735	191	6.87	C230081A13Rik; Peak1	1	0.986358	0.982663	1.11896	1.01623	0.998832	1.00279	1.12994
Q69Z99	Zinc finger protein 512 OS=Mus musculus OX=10090 GN=Znf512 PE=2 SV=2	27.205	18	7	20	7	7	562	63.9	9.51	Zfp512	1	0.872523	0.986791	0.898411	0.990977	0.935892	1.04995	0.891175
Q69ZA1	Cyclin-dependent kinase 13 OS=Mus musculus OX=10090 GN=Cdk13 PE=1 SV=3	38.882	6	10	38	7	7	1511	164.5	9.69	Cdk13	1	1.0881	0.970794	0.89665	1.08965	1.12181	1.00564	0.867567
Q69ZF3	Non-lysosomal glucosylceramidase OS=Mus musculus OX=10090 GN=Gba2 PE=1 SV=2	21.711	7	4	9	4	4	918	103.2	5.59	Gba2	1	0.928867	0.931773	0.807176	0.903952	0.918723	0.951965	0.900647
Q69ZF7	Metal transporter CNNM4 OS=Mus musculus OX=10090 GN=Cnnm4 PE=1 SV=2	15.32	6	4	5	4	4	771	86.6	6.07	Cnnm4	1	0.99645	0.876653	0.759281	1.0266	0.889398	0.748446	0.754131
Q69ZK0	Phosphatidylinositol 3,4,5-trisphosphate-dependent Rac exchanger 1 protein OS=Mus musculus OX=10090 GN=Prex1 PE=1 SV=2	134.62	26	34	92	34	34	1650	184.8	6.29	Prex1	1	0.966805	0.925592	1.26091	0.94253	0.955126	0.902228	1.21162
Q69ZK6	Probable JmjC domain-containing histone demethylation protein 2C OS=Mus musculus OX=10090 GN=Jmjd1c PE=1 SV=3	25.115	3	6	14	6	6	2350	260.5	8.07	Jmjd1c	1	1.26931	0.888602	0.964241	1.24894	1.07958	1.10925	0.942513
Q69ZN6	N-acetylglucosamine-1-phosphotransferase subunits alpha/beta OS=Mus musculus OX=10090 GN=Gnptab PE=2 SV=2	23.753	8	6	11	6	6	1235	140.9	7.66	Gnptab	1	0.589315	0.617677	0.519008	0.584495	0.564387	0.611177	0.598412
Q69ZN7	Myoferlin OS=Mus musculus OX=10090 GN=Myof PE=1 SV=2	605.721	56	102	531	102	102	2048	233.2	6.16	Myof	1	0.930324	0.958528	0.827063	0.886242	0.861273	0.908185	0.786132
Q69ZQ2	Pre-mRNA-splicing factor ISY1 homolog OS=Mus musculus OX=10090 GN=Isy1 PE=1 SV=2	15.351	18	5	7	5	5	285	33	5.17	Isy1	1	0.85235	0.826088	0.811334	1.14842	0.872202	0.805066	0.688457
Q69ZR2	E3 ubiquitin-protein ligase HECTD1 OS=Mus musculus OX=10090 GN=Hectd1 PE=1 SV=2	118.343	13	30	71	30	30	2618	289.9	5.41	Hectd1	1	0.978408	0.898848	0.991386	1.0987	1.09027	0.974475	1.01854
Q69ZR9	Protein TASOR OS=Mus musculus OX=10090 GN=Fam208a PE=1 SV=2	6.437	2	3	5	3	3	1610	181.3	5.67	D14Abb1e; Fam208a	1	0.65904	0.527212	0.38472	0.850119	0.837625	0.648717	0.407432
Q69ZS7	HBS1-like protein OS=Mus musculus OX=10090 GN=Hbs1l PE=1 SV=2	35.074	15	7	20	7	7	682	75.1	6.46	Hbs1l	1	1.05039	0.899429	0.988409	1.09212	1.06997	0.93805	1.01315
Q69ZX6	MORC family CW-type zinc finger protein 2A OS=Mus musculus OX=10090 GN=Morc2a PE=1 SV=2	3.338	1	1	3	1	1	1030	117.3	8.34	Morc2a	1	1.16014	0.99518	0.880788	1.22387	1.07862	1.03427	0.834607
Q6A009	E3 ubiquitin-protein ligase listerin OS=Mus musculus OX=10090 GN=Ltn1 PE=1 SV=3	47.488	10	16	28	16	16	1767	198.8	6.55	Ltn1	1	0.942211	0.828494	0.808096	1.06035	0.935794	0.88818	0.789747
Q6A026	Sister chromatid cohesion protein PDS5 homolog A OS=Mus musculus OX=10090 GN=Pds5a PE=1 SV=3	198.264	41	49	134	44	44	1332	150.2	7.85	Pds5a	1	0.953248	0.890838	0.792206	0.995698	0.93243	0.911554	0.764625
Q6A028	Switch-associated protein 70 OS=Mus musculus OX=10090 GN=Swap70 PE=1 SV=2	199.252	57	33	174	33	33	585	69	6.05	Swap70	1	1.13479	1.01482	0.890416	1.02347	1.20083	1.07375	0.918075
Q6A065	Centrosomal protein of 170 kDa OS=Mus musculus OX=10090 GN=Cep170 PE=1 SV=2	135.042	26	36	96	36	36	1588	174.9	7.17	Cep170	1	1.01799	0.999122	1.07968	1.04446	1.02377	0.980001	1.04998
Q6A068	Cell division cycle 5-like protein OS=Mus musculus OX=10090 GN=Cdc5l PE=1 SV=2	92.202	25	16	76	16	16	802	92.1	8.02	Cdc5l	1	0.985419	1.06521	0.982609	1.03657	0.998971	1.13602	0.974275
Q6A0A2	La-related protein 4B OS=Mus musculus OX=10090 GN=Larp4b PE=1 SV=2	68.246	23	14	51	14	14	741	81.6	7.49	Larp4b	1	1.09396	0.951839	1.10677	1.0018	1.02304	0.918088	1.09714
Q6A0A9	Constitutive coactivator of PPAR-gamma-like protein 1 OS=Mus musculus OX=10090 GN=FAM120A PE=1 SV=2	180.218	40	32	126	32	32	1112	121.6	8.92	Fam120a	1	0.981644	0.904503	0.91834	1.02079	0.953635	0.869314	0.919081
Q6A0D4	Raftlin OS=Mus musculus OX=10090 GN=Rftn1 PE=1 SV=4	102.967	40	17	74	17	17	554	61.5	7.68	Rftn1	1	1.02653	1.21406	1.2092	0.989145	1.02423	1.22513	1.21171
Q6A4J8	Ubiquitin carboxyl-terminal hydrolase 7 OS=Mus musculus OX=10090 GN=Usp7 PE=1 SV=1	139.997	35	32	101	32	32	1103	128.4	5.5	Usp7	1	1.01333	0.909933	0.905357	1.03041	1.00686	0.968388	0.904745
Q6DFV1	Condensin-2 complex subunit G2 OS=Mus musculus OX=10090 GN=Ncapg2 PE=1 SV=2	23.154	6	6	12	6	6	1138	130.8	6.93	Ncapg2	1	0.821716	0.75856	0.491553	1.01701	0.829366	0.738747	0.45783
Q6DFW0	Guanine nucleotide exchange C9orf72 homolog OS=Mus musculus OX=10090 PE=1 SV=2	7.615	5	3	7	3	3	481	54.2	6.09	N/A	1	1.24216	1.18207	1.34058	1.14809	1.29181	1.37745	1.51424
Q6DFW4	Nucleolar protein 58 OS=Mus musculus OX=10090 GN=Nop58 PE=1 SV=1	90.917	36	17	72	17	17	536	60.3	8.34	Nop58	1	0.958081	0.905075	0.65645	0.978442	0.917492	0.913859	0.642324
Q6DG52	Protein Churchill OS=Mus musculus OX=10090 GN=Churc1 PE=3 SV=1	5.717	12	1	6	1	1	112	12.8	4.84	Churc1	1	0.808389	0.755608	0.682863	1.11413	0.829307	0.900679	0.629335
Q6DID3	Protein SCAF8 OS=Mus musculus OX=10090 GN=Scaf8 PE=1 SV=1	15.621	5	7	12	7	7	1268	139.5	8.24	Scaf8	1	1.00725	0.86391	0.804658	1.01171	0.942957	1.00104	0.840074
Q6DID7	Protein wntless homolog OS=Mus musculus OX=10090 GN=Wls PE=1 SV=1	10.519	6	4	9	4	4	541	62.1	7.65	Wls	1	0.831812	0.901083	0.898725	0.949428	0.899898	0.877032	0.887443
Q6DTY7	6-phosphofructo-2-kinase/fructose-2,6-bisphosphatase 4 OS=Mus musculus OX=10090 GN=Pfkfb4 PE=2 SV=4	28.312	14	7	22	5	5	469	54	6.48	Pfkfb4	1	0.995376	1.07728	1.08708	1.00005	1.00472	1.09026	1.05314
Q6DVA0	LEM domain-containing protein 2 OS=Mus musculus OX=10090 GN=Lemd2 PE=1 SV=1	26.717	17	8	33	8	8	511	57.5	9.01	Lemd2	1	0.893947	0.951525	1.01767	0.997194	0.949277	1.04297	1.08868
Q6GQT1	Alpha-2-macroglobulin-P OS=Mus musculus OX=10090 GN=A2m PE=2 SV=2	21.215	2	3	17	3	3	1474	164.2	6.61	A2m	1	1.37546	1.80795	1.6296	0.727877	2.4853	2.2176	1.46716
Q6GQT9	Nodal modulator 1 OS=Mus musculus OX=10090 GN=Nomo1 PE=1 SV=1	199.013	32	31	118	31	31	1214	133.3	6.09	Nomo1	1	0.903507	0.9522	0.84653	0.9566	0.909196	0.976513	0.832911
Q6GV12	3-ketodihydrosphingosine reductase OS=Mus musculus OX=10090 GN=Kdsr PE=1 SV=1	11.772	7	2	6	2	2	332	35.9	7.9	Kdsr	1	0.915106	0.901501	0.797585	1.00375	0.902507	0.970683	0.797626
Q6IRU2	Tropomyosin alpha-4 chain OS=Mus musculus OX=10090 GN=Tpm4 PE=1 SV=3	139.241	59	20	287	16	16	248	28.5	4.68	Tpm4	1	1.05137	0.931756	1.0483	1.07157	1.07777	1.00143	1.08092
Q6IRU5	Clathrin light chain B OS=Mus musculus OX=10090 GN=Cltb PE=1 SV=1	33.654	31	9	51	9	9	229	25.2	4.63	Cltb	1	0.973443	0.867203	0.760936	1.01795	0.957028	0.891864	0.791077
Q6KAR6	Exocyst complex component 3 OS=Mus musculus OX=10090 GN=Exoc3 PE=1 SV=2	83.906	29	19	68	19	19	755	86.4	6.2	Exoc3	1	0.971334	0.931488	0.930816	1.01193	1.00932	0.940416	0.924587
Q6KCD5	Nipped-B-like protein OS=Mus musculus OX=10090 GN=Nipbl PE=1 SV=1	83.814	11	27	55	27	27	2798	315.3	7.91	Nipbl	1	0.920554	0.930929	0.787635	0.962619	0.908423	0.965016	0.832031
[truncated: 2,711 more rows]
